# Supplementary material for: Does how individuals handle social situations exacerbate the relationship between physique anxiety and food addiction? The role of emotional expressive suppression and social avoidance and distress
Source: PeerJ. 2024 Aug 16;12:e17910. doi: 10.7717/peerj.17910 (PMC11332389; doi:10.7717/peerj.17910)
Supplement: Supplemental Information 1 [file peerj-12-17910-s001.xlsx]

## Sheet: Sheet1
Number	Gender	HomeLocation	Smoking Per Day	Age	Height	Weight	Bed Time	Education	FA1	FA2	FA3	FA4	FA5	FA6	FA7	FA8	FA9	FA10	FA11	FA12	FA13	BDYZ1	BDYZ2	BDYZ6	BDYZ9	SPA1	SPA2	SPA3	SPA4	SPA5	SPA6	SPA7	SPA8	SPA9	SPA10	SPA11	SPA12	SPA13	SPA14	SPA15	SAD1	SAD2	SAD3	SAD4	SAD5	SAD6	SAD7	SAD8	SAD9
2	0	1	0	27	182	85	2	3	1	1	0	1	0	0	0	1	0	1	0	0	1	4	3	4	4	2	4	2	4	3	3	2	4	4	2	2	4	4	2	4	0	0	1	1	0	1	0	0	1
4	1	1	0	20	155	65	2	2	0	0	0	0	0	0	0	0	0	0	0	0	0	3	5	4	4	3	4	4	5	4	4	2	2	2	2	3	4	5	2	4	1	0	1	1	0	1	1	0	0
5	1	0	0	24	163	53	2	1	1	1	1	1	0	0	1	0	0	0	0	1	1	5	4	5	5	4	3	4	3	4	3	4	4	3	4	4	3	4	4	3	1	0	1	0	1	1	0	1	0
6	1	1	0	20	168	50	2	2	0	0	0	0	0	0	0	0	0	1	1	1	1	3	5	4	6	4	5	5	3	4	5	4	3	4	5	2	3	2	3	4	0	1	0	0	1	0	0	1	0
7	0	0	1	22	178	74	1	2	0	0	0	0	0	0	0	0	0	0	0	1	1	7	5	5	5	3	4	3	4	4	3	2	3	3	3	2	3	3	3	2	1	0	1	0	1	1	0	1	1
10	0	0	0	19	165	51	1	1	1	0	1	1	0	0	0	0	0	0	0	0	0	5	7	5	6	2	3	1	4	2	1	3	1	2	1	1	2	3	2	2	0	0	0	0	0	0	1	1	0
11	1	1	0	20	155	40	3	2	0	0	0	0	0	0	0	0	0	0	0	0	0	5	3	5	3	4	2	4	3	2	2	4	2	2	2	2	2	4	3	2	0	1	1	0	1	0	1	1	0
12	0	0	0	23	165	105	1	2	1	0	1	1	1	1	1	1	1	1	0	1	1	6	5	6	7	4	5	4	2	3	4	3	3	2	5	3	4	5	4	5	1	0	1	0	0	0	0	0	1
13	1	1	0	23	155	52	2	2	0	0	0	0	0	0	0	0	0	0	0	0	0	3	5	4	2	2	1	4	4	2	4	2	4	2	4	2	4	2	4	2	1	0	1	0	1	0	0	0	0
14	1	0	0	23	157	46	3	3	0	0	0	0	0	0	0	0	0	0	1	0	0	6	2	5	2	4	3	4	3	4	2	5	2	3	1	3	2	3	2	1	0	0	0	1	1	0	1	0	1
15	1	0	0	24	160	48	2	3	1	1	1	1	0	0	0	1	0	1	0	1	1	3	3	2	3	4	3	2	4	4	2	2	2	4	2	3	4	4	2	4	1	0	1	1	0	1	1	0	1
16	1	1	0	19	163	53	1	2	0	0	0	0	0	0	0	0	0	0	0	0	0	4	1	7	7	3	5	1	5	5	5	1	5	5	1	1	3	5	1	5	1	1	1	1	1	0	0	0	1
18	1	0	0	20	162	55	3	2	0	0	0	1	0	0	0	0	0	1	0	0	1	3	7	3	3	4	3	3	5	4	4	3	3	4	4	2	4	4	3	5	1	0	0	1	1	1	1	0	0
19	1	1	0	24	165	50	3	3	0	1	0	0	0	0	0	0	0	0	0	0	0	6	2	6	7	4	1	4	1	3	1	5	1	1	2	4	1	5	3	2	0	1	0	0	1	0	0	1	0
20	1	0	0	24	167	51	2	3	0	0	0	0	0	0	0	0	0	0	0	0	0	5	7	6	6	4	2	2	2	4	4	2	4	4	5	1	4	5	2	5	0	0	0	0	1	0	1	1	0
21	1	0	1	24	160	102	3	3	0	0	1	0	0	0	0	0	0	0	0	0	0	3	4	4	4	3	2	3	2	2	2	2	2	2	2	2	2	3	3	3	1	1	1	1	1	1	1	1	1
22	1	0	0	24	170	70	3	3	0	0	0	0	1	0	0	0	0	0	1	0	0	1	1	1	1	4	1	5	1	1	1	5	1	1	4	2	1	5	4	2	0	1	0	0	1	0	1	1	0
23	1	0	0	26	155	45	2	3	0	1	1	1	0	0	0	0	0	1	0	1	0	3	4	6	6	2	3	4	4	4	3	4	4	3	2	4	4	4	3	3	0	1	1	1	1	0	0	1	0
24	1	0	0	19	166	60	3	2	1	0	0	0	0	0	0	0	0	0	0	0	0	2	5	7	6	2	4	2	4	4	4	2	4	4	4	2	4	4	2	4	0	0	0	0	1	0	1	1	0
25	1	1	0	22	160	52	2	2	0	1	0	1	0	0	0	0	0	0	0	0	0	6	4	5	5	4	5	4	2	4	4	3	4	4	4	2	4	4	3	5	1	0	1	0	0	1	0	0	0
26	1	0	0	21	165	57	3	3	0	0	0	0	0	0	0	0	0	0	0	0	0	5	2	2	5	2	2	4	2	2	2	2	2	4	4	1	4	5	2	4	1	0	1	1	1	1	1	0	0
27	0	0	0	23	173	66	3	3	0	0	1	1	0	0	0	0	0	1	0	0	0	3	5	2	2	2	4	2	4	5	4	2	4	4	4	2	4	2	2	4	0	0	0	0	0	0	0	1	0
28	1	0	0	30	161	54	3	3	0	0	1	0	0	0	0	0	0	0	0	0	0	4	4	1	4	5	4	4	4	4	4	2	3	3	3	3	3	3	3	3	1	0	1	1	0	1	0	1	1
29	1	0	0	23	160	49	3	3	0	1	0	1	0	0	0	0	0	1	0	0	1	5	3	2	5	4	3	4	2	2	1	2	1	2	3	3	3	2	2	2	0	1	0	0	1	1	0	1	0
30	1	1	0	25	170	100	3	2	0	0	1	0	0	0	0	0	0	0	0	0	0	5	4	4	4	5	1	5	1	2	1	5	1	1	1	3	2	4	3	2	0	0	0	0	1	0	0	1	0
31	1	0	0	23	168	60	2	3	0	0	0	0	0	0	0	0	0	0	0	0	0	5	3	2	5	3	2	4	3	3	4	2	4	3	2	2	3	5	4	2	1	1	0	0	1	1	1	1	0
32	1	0	0	20	166	60	2	2	1	0	0	0	0	0	0	0	0	0	0	0	0	5	3	5	6	3	2	4	3	4	3	2	4	4	3	2	2	3	2	4	1	0	1	1	0	1	1	0	1
33	1	0	0	21	164	98	3	2	0	0	0	0	0	0	0	0	0	0	0	0	0	3	3	2	2	4	2	4	3	3	2	3	3	2	1	3	3	3	3	2	0	1	0	0	1	0	0	1	0
34	1	1	0	23	163	53	2	2	0	0	0	0	0	0	0	0	0	0	0	0	0	6	6	7	7	1	2	2	5	5	3	3	3	3	3	2	4	3	3	5	1	0	1	0	0	1	1	1	0
35	1	0	0	21	153	92	3	2	0	0	0	0	0	0	0	0	0	0	0	0	0	6	3	5	6	3	2	4	1	3	3	2	3	3	1	2	4	2	2	3	1	0	1	0	0	1	0	1	1
36	1	0	0	28	160	50	3	3	0	0	0	0	0	0	0	0	0	0	0	1	1	4	5	5	5	3	4	4	4	3	3	4	4	3	4	4	4	4	4	4	1	1	0	1	1	0	0	1	0
37	1	0	0	22	168	65	2	3	1	0	0	1	0	0	0	1	0	1	1	0	1	3	3	3	3	2	3	2	4	4	4	2	4	4	4	2	4	4	2	4	1	0	1	1	0	1	1	0	1
38	1	1	0	18	160	43	3	2	0	0	0	0	0	0	0	0	0	0	0	1	0	2	4	2	1	2	2	1	2	3	2	2	3	2	3	2	3	2	3	2	0	1	0	0	0	0	1	0	0
39	1	1	0	20	163	46	2	2	0	0	0	0	0	0	0	0	0	0	0	0	0	2	2	2	3	2	3	4	4	4	3	2	4	4	2	3	4	3	4	4	1	1	1	0	1	1	1	0	1
40	1	0	0	21	174	45	2	1	0	0	0	0	0	0	0	0	0	0	0	0	1	7	6	7	7	4	3	3	4	3	4	3	4	4	4	3	4	4	2	4	1	0	1	1	0	1	1	0	1
41	1	0	0	21	160	50	2	2	0	0	0	0	0	0	0	0	0	0	0	0	0	3	3	6	3	3	4	3	4	4	2	2	4	4	3	2	4	4	2	4	1	0	1	0	0	1	1	0	0
42	1	0	0	22	165	53	3	2	1	0	1	1	0	0	0	0	0	0	0	0	0	5	5	5	5	5	2	3	3	3	3	3	3	3	3	3	3	3	3	2	0	1	1	1	1	1	1	0	1
43	0	1	0	25	175	65	2	3	0	1	0	0	0	0	0	0	0	0	0	0	0	3	3	7	7	3	2	4	2	1	2	5	1	2	2	4	1	4	4	2	0	0	0	0	1	0	1	0	1
44	1	0	0	26	163	57	3	3	0	0	0	0	0	0	0	0	0	0	0	0	0	6	5	6	6	2	2	3	4	2	2	2	3	3	4	2	3	3	2	4	1	0	1	1	0	1	1	0	0
45	1	1	0	19	162	49	2	2	0	0	0	0	0	0	0	0	0	0	0	0	0	2	2	3	3	4	2	5	1	2	2	4	3	2	2	2	2	4	4	2	0	1	0	0	1	0	0	0	0
46	1	0	0	22	165	48	3	2	0	1	0	0	0	0	0	0	0	0	0	0	1	5	2	2	2	4	2	3	3	3	3	3	2	2	3	2	2	4	3	4	1	0	1	0	1	1	1	1	0
47	0	1	1	25	170	60	2	3	0	1	1	0	1	0	1	1	1	1	0	1	1	3	6	6	5	4	2	2	5	5	4	2	3	4	4	2	4	4	3	5	1	1	1	0	0	1	1	0	1
48	1	0	0	29	161	53	3	3	0	1	1	1	1	1	1	1	1	1	0	0	1	6	5	6	7	2	4	5	5	4	5	4	5	5	4	2	5	4	5	4	1	0	1	0	1	0	0	1	0
49	1	0	0	22	171	58	2	1	0	0	0	0	0	0	0	1	0	1	0	0	1	2	2	1	2	1	4	2	5	5	4	2	5	4	3	1	4	5	2	4	1	0	1	1	1	0	0	1	0
50	1	1	0	25	160	53	3	3	0	0	0	0	0	0	0	0	0	0	0	0	0	1	5	5	3	1	3	1	5	5	3	2	4	3	2	3	3	2	2	3	1	0	1	0	1	1	1	1	1
51	1	1	0	20	161	62	2	2	1	1	0	0	0	0	0	0	0	0	0	0	0	5	5	4	3	3	4	3	4	4	4	3	3	3	4	3	3	3	3	3	1	0	1	1	0	1	1	0	1
52	1	1	0	22	170	56	2	2	0	0	0	0	0	0	0	0	0	0	0	0	0	4	2	4	4	3	2	4	3	2	1	3	3	3	3	3	3	3	3	4	1	1	1	0	0	1	1	1	1
53	1	0	0	24	162	51	2	3	0	1	1	1	0	1	1	0	0	1	0	0	1	3	3	3	2	2	4	5	4	5	2	4	4	2	5	2	4	5	2	4	1	0	1	0	1	1	1	1	0
54	1	0	0	21	173	52	3	2	0	0	1	0	0	0	1	0	0	0	0	0	1	2	5	3	2	3	4	4	4	3	2	2	3	3	5	1	3	3	2	5	1	0	1	1	0	1	1	0	1
55	1	1	0	24	158	50	3	3	1	1	0	1	0	0	0	0	0	0	0	1	0	4	5	5	5	4	4	4	4	4	4	4	4	4	4	2	4	4	2	4	1	0	1	0	0	1	1	1	1
56	0	1	0	21	166	105	3	2	0	0	0	0	0	0	0	0	0	1	0	0	0	7	1	7	5	5	1	5	1	1	1	5	1	1	1	3	3	1	5	1	1	1	0	1	0	0	0	0	1
57	0	0	1	22	176	70	2	2	1	1	1	1	1	1	1	1	1	1	1	1	1	5	6	6	7	1	4	4	5	4	5	2	4	5	4	1	4	4	1	5	1	0	1	1	1	1	1	0	1
58	1	1	0	25	161	45	2	3	0	0	1	0	0	0	1	0	0	0	0	0	0	2	3	3	3	2	2	3	2	2	2	4	2	2	2	3	2	4	3	2	1	1	1	1	1	1	1	1	1
59	0	1	0	21	178	60	3	2	0	1	0	0	0	0	0	0	0	0	0	1	0	5	4	7	5	2	4	2	5	5	4	2	4	4	2	2	4	5	2	5	1	0	1	1	0	1	1	1	1
60	1	0	0	23	168	49	2	3	0	0	0	0	0	0	0	0	0	0	0	0	0	1	7	3	2	5	1	5	1	1	1	5	2	3	2	2	4	5	3	4	1	0	1	0	1	1	1	0	0
61	1	0	0	23	168	52	3	3	1	0	1	0	0	0	1	1	0	1	0	1	1	5	6	4	5	2	2	3	1	2	3	2	2	1	3	4	2	5	4	3	1	1	1	0	1	1	1	1	0
62	0	0	1	23	179	79	2	2	0	1	1	1	0	1	1	1	0	1	0	0	1	6	6	6	6	2	5	3	4	2	5	3	4	2	5	3	4	2	4	4	0	1	0	0	1	0	0	1	0
63	1	0	0	22	170	60	3	2	1	1	1	0	0	0	0	0	0	0	0	0	1	3	5	5	5	4	3	4	3	3	3	3	3	3	4	3	3	3	4	3	0	1	0	1	1	0	0	1	0
64	1	1	0	20	163	54	2	2	0	0	0	0	0	0	0	0	0	0	0	0	0	3	4	4	4	3	3	3	4	3	4	2	4	4	4	4	4	4	3	4	1	0	1	1	1	1	1	1	0
65	1	0	0	20	165	52	3	2	0	0	0	0	0	0	0	0	0	0	0	0	0	4	3	1	1	2	4	3	5	5	5	5	5	5	2	2	4	3	2	2	1	0	1	1	0	1	1	0	1
66	1	1	0	26	160	56	2	1	1	0	1	1	0	0	1	1	0	0	0	1	1	5	4	5	4	4	3	3	3	3	4	2	3	4	2	4	2	4	3	4	1	0	1	0	0	1	0	1	0
67	1	0	0	28	160	65	3	3	0	1	0	0	0	0	0	0	0	0	0	0	0	1	1	1	1	4	5	4	5	1	5	3	3	4	5	3	5	5	3	5	1	0	1	1	0	1	1	0	1
68	1	0	0	24	155	47	3	3	0	0	0	0	0	0	0	0	0	0	0	0	0	5	3	2	3	4	2	4	2	2	2	4	2	2	2	3	2	4	3	3	0	0	0	0	1	0	0	0	1
69	1	1	0	19	163	45	2	2	0	0	0	0	0	0	0	0	0	0	0	0	0	4	2	2	2	3	2	2	3	2	2	3	3	2	2	3	2	4	3	4	1	1	1	1	0	1	1	0	0
70	1	0	0	20	167	55	2	2	0	0	0	0	0	0	0	0	0	0	0	0	0	5	5	4	4	4	3	3	2	2	2	2	2	4	3	2	3	3	3	4	0	0	1	1	0	1	1	0	1
71	1	0	0	19	158	110	3	2	0	0	0	0	0	0	0	0	0	0	0	0	0	2	3	2	1	2	5	3	5	4	5	2	5	5	5	1	5	5	2	5	1	0	1	1	1	1	1	0	0
72	1	0	1	24	163	53	3	3	0	0	0	1	0	0	0	0	0	0	0	0	0	2	1	1	2	1	4	1	5	5	4	2	5	5	2	2	5	2	1	5	1	0	1	0	0	1	1	1	0
73	1	0	0	23	160	86	3	3	0	0	0	0	0	0	0	0	0	0	0	0	0	2	3	2	2	4	2	4	1	2	2	4	2	2	1	4	1	4	1	1	0	1	0	0	1	0	0	0	0
74	1	1	0	19	157	45	3	2	0	0	0	0	0	0	0	0	0	0	0	0	0	3	7	3	2	4	2	4	2	2	2	4	2	2	1	4	2	4	4	2	0	0	0	0	0	0	0	1	0
75	1	0	0	25	165	54	2	3	0	0	0	1	0	0	0	1	0	0	0	0	0	4	2	3	6	2	3	2	5	4	3	2	4	3	2	3	5	5	2	4	1	0	1	1	0	1	1	0	1
76	1	0	0	26	168	52	3	3	0	0	0	0	0	0	0	0	0	0	0	0	0	4	3	3	4	4	2	4	3	2	2	4	3	2	2	3	3	4	4	2	1	1	1	1	0	1	1	0	1
77	1	0	0	23	165	54	2	3	0	0	0	0	0	0	0	0	0	0	0	0	0	3	3	4	4	3	2	4	3	4	2	3	3	3	4	2	3	2	3	5	1	0	1	1	0	1	0	1	1
78	1	0	0	23	155	44	2	3	0	1	0	1	0	0	0	0	0	0	0	0	0	3	3	4	3	2	3	3	3	3	3	2	2	2	3	2	3	4	3	3	1	0	1	0	1	0	1	1	1
79	0	0	0	22	156	40	2	2	1	0	0	0	0	0	0	0	0	0	0	0	0	4	2	5	3	4	4	2	3	2	3	2	3	3	4	2	4	2	4	4	1	0	1	1	0	1	1	0	1
80	1	1	0	21	157	48	2	2	0	0	0	0	0	0	0	0	0	0	0	0	0	5	2	4	5	3	2	3	3	3	2	3	3	2	3	1	2	4	2	4	1	0	1	0	0	1	1	1	1
81	1	1	0	21	164	65	2	2	0	0	0	0	0	0	0	0	0	0	0	0	0	5	6	5	6	4	2	4	2	1	1	4	2	1	1	2	1	2	4	2	0	0	0	1	1	0	0	1	0
82	1	0	0	23	160	60	2	2	1	1	0	1	1	0	1	1	1	1	1	0	1	6	2	5	4	5	5	2	4	3	3	2	5	4	2	1	5	5	2	5	1	0	1	0	0	1	1	0	1
83	1	1	0	25	155	47	2	3	0	0	0	0	0	0	0	0	0	0	0	0	0	5	5	3	4	4	3	4	3	4	3	2	5	4	4	1	5	4	3	4	1	0	1	0	0	1	0	0	1
84	1	0	0	27	155	45	2	3	0	0	0	0	0	0	0	0	0	0	0	0	0	2	2	2	2	3	3	3	4	4	4	2	4	4	5	3	4	5	2	4	1	1	1	1	1	0	1	1	0
85	1	0	0	23	165	50	2	2	0	0	0	0	0	0	0	0	0	0	0	0	0	4	3	4	4	1	1	1	1	1	1	1	1	1	1	1	1	1	2	2	0	0	1	1	1	0	1	1	0
86	1	0	0	26	168	53	2	3	0	0	1	1	0	0	0	0	0	0	0	0	0	6	4	6	4	4	3	4	4	3	2	3	4	3	4	3	4	5	4	4	1	0	1	1	0	1	0	0	1
87	1	0	0	26	175	62	3	3	0	1	1	0	0	0	0	0	0	0	0	0	0	4	5	6	3	2	4	2	4	5	4	3	4	3	4	2	5	4	2	5	1	0	1	1	0	1	1	0	1
88	1	0	0	21	169	68	3	2	0	0	1	0	0	0	0	0	0	0	0	0	0	2	3	2	6	2	4	3	4	3	3	4	4	4	4	2	4	4	3	4	0	0	1	0	0	0	0	0	1
89	1	0	0	20	165	100	1	2	0	1	0	1	1	0	0	0	0	1	1	0	0	3	6	4	5	1	4	2	5	5	4	2	4	4	4	2	4	5	2	5	1	0	1	1	0	1	1	0	1
90	1	0	0	26	160	55	3	3	0	0	0	0	0	0	0	0	0	0	0	0	0	1	2	1	7	4	1	4	4	5	4	2	4	3	4	5	5	5	4	4	1	0	1	1	1	0	0	1	1
91	1	1	0	24	163	60	3	3	0	0	1	0	0	0	0	0	0	0	0	1	1	4	2	2	3	4	3	3	3	3	3	2	3	3	2	2	2	4	2	3	1	0	1	0	1	0	1	1	0
92	0	0	0	23	175	60	3	3	0	0	0	1	1	0	0	1	1	1	1	0	0	2	6	6	7	2	5	2	5	2	5	1	4	5	5	2	5	5	1	5	1	0	1	0	0	1	0	0	1
93	1	0	0	29	163	52	2	3	0	0	0	0	0	0	0	0	0	0	0	0	0	3	2	2	2	4	1	5	1	1	1	5	1	1	1	4	2	4	4	1	1	0	0	1	1	1	0	1	1
94	1	0	0	25	165	52	3	3	0	0	0	0	0	0	0	0	0	0	0	0	0	5	4	6	5	3	4	3	3	3	3	2	4	3	4	1	3	4	3	5	1	0	1	1	1	1	1	0	1
95	1	0	0	23	170	115	2	3	0	0	0	0	0	0	0	0	0	0	0	0	0	2	5	3	3	2	2	2	2	4	2	4	4	4	2	2	2	3	2	2	1	1	1	0	0	1	0	0	1
96	1	0	0	19	167	62	2	2	0	0	0	0	0	0	0	0	0	0	0	0	0	5	5	6	5	3	3	5	3	2	1	3	2	2	4	2	2	4	3	2	1	0	1	0	1	0	0	1	0
97	1	1	0	25	172	55	2	2	0	0	1	0	0	0	0	1	0	1	0	1	1	3	5	1	4	3	2	3	2	3	3	2	3	3	4	2	3	3	2	3	1	0	0	0	0	1	1	0	0
98	1	0	0	20	161	48	2	2	0	0	0	1	0	0	0	0	0	0	0	0	0	6	4	6	3	3	4	3	4	4	2	4	5	4	2	2	4	5	3	3	1	0	1	1	0	1	1	0	0
99	1	0	0	20	167	52	3	2	1	1	0	1	0	0	0	0	0	0	0	0	0	7	6	5	4	1	4	1	4	4	5	2	4	5	3	3	4	5	2	2	1	0	1	1	0	1	1	0	1
100	1	0	0	24	160	42	3	3	0	0	0	1	0	0	0	0	0	0	0	0	0	6	6	3	6	4	2	4	2	4	2	4	4	4	2	4	4	4	4	2	0	0	0	1	0	0	0	1	0
101	1	0	0	19	164	58	3	2	0	0	1	1	0	0	0	0	0	0	0	0	1	3	6	3	2	3	4	2	3	4	4	2	3	3	3	3	2	4	3	4	0	0	0	0	1	0	0	1	0
102	1	0	0	23	160	55	3	3	1	1	1	1	0	1	0	0	0	1	1	1	1	4	5	3	5	4	3	3	4	3	4	4	4	4	4	3	4	1	5	1	0	0	1	1	0	1	0	1	1
103	1	1	0	25	165	48	2	3	0	0	0	0	0	0	0	0	0	1	0	0	1	7	5	7	7	2	4	2	5	5	5	1	5	4	5	2	5	4	2	5	1	0	0	1	0	1	1	0	1
104	1	0	0	20	160	49	2	2	0	0	0	0	0	0	0	0	0	0	0	0	1	2	1	1	2	3	3	2	1	3	2	1	4	4	3	2	4	4	2	4	0	0	1	0	1	0	0	1	1
105	1	0	0	23	153	50	2	3	0	1	1	1	0	0	0	0	0	1	0	0	0	5	2	1	1	4	3	5	4	2	3	4	1	1	1	3	3	5	2	3	0	1	0	0	1	0	0	1	1
106	1	0	0	21	166	96	3	2	1	0	1	1	1	0	1	0	0	0	0	0	1	3	6	5	6	3	4	4	4	3	5	4	3	4	3	4	4	5	4	3	1	0	1	0	0	0	0	0	0
107	1	1	1	21	168	50	2	2	0	1	1	1	0	0	0	0	0	1	1	0	1	7	5	6	5	3	2	4	2	2	2	4	3	2	2	3	2	2	3	3	0	1	0	0	1	0	0	1	0
108	1	0	0	19	168	50	2	2	1	1	1	1	1	1	1	1	1	1	1	1	1	4	5	5	6	4	4	3	4	3	4	4	4	4	3	4	4	4	3	4	0	1	0	1	1	0	0	0	1
109	1	1	0	25	160	50	3	3	1	1	1	0	1	1	0	1	0	1	0	1	0	3	2	2	2	2	5	2	5	3	4	2	3	4	4	2	3	5	2	5	1	0	1	0	1	0	1	1	1
110	1	1	0	20	163	43	2	2	0	0	0	1	1	1	1	1	1	0	1	1	1	4	2	2	3	2	5	3	4	5	2	1	5	4	4	2	4	5	3	4	1	0	1	1	0	1	1	0	0
111	1	1	0	26	158	55	1	3	0	0	1	0	0	0	0	0	0	0	0	0	0	5	4	5	5	4	2	4	4	3	4	4	3	4	4	4	4	3	4	4	1	1	1	1	1	1	0	0	1
112	1	0	0	22	168	52	3	2	1	1	1	1	0	0	1	0	0	0	0	1	1	4	4	3	5	3	2	4	3	2	3	3	4	3	3	4	3	3	3	4	1	1	1	1	0	1	0	1	1
113	1	1	0	19	170	52	2	2	1	1	1	1	1	1	1	0	1	0	0	0	1	7	7	7	6	2	5	2	5	5	5	1	5	5	4	1	5	1	1	5	1	0	1	1	0	1	1	0	1
115	1	1	0	25	160	55	3	3	0	0	0	0	0	0	0	0	0	0	0	0	1	1	1	1	1	4	1	4	2	2	1	3	3	3	2	1	2	4	3	3	0	0	1	0	1	1	1	1	0
116	1	1	0	22	164	63	2	2	1	1	0	1	0	0	0	0	0	0	0	0	0	2	4	3	2	4	3	2	4	4	4	4	3	3	3	3	4	4	4	3	1	0	1	1	0	1	0	0	1
117	1	0	0	21	163	47	3	2	1	0	0	0	0	0	0	0	0	0	0	0	0	2	4	3	4	3	3	2	4	3	2	4	3	3	3	2	3	3	2	3	0	0	0	1	1	0	0	0	0
118	0	0	0	24	175	115	2	3	0	0	0	1	0	0	1	1	0	0	0	1	1	2	3	2	2	4	2	4	2	4	2	4	2	4	2	3	4	5	3	2	0	1	0	0	1	0	0	1	0
119	1	0	0	23	160	44	3	3	0	0	0	1	0	0	0	0	0	0	0	0	0	2	2	2	2	2	2	2	2	3	3	3	4	2	2	3	3	4	2	3	1	0	1	0	0	1	1	0	0
120	1	1	0	34	155	53	3	3	0	0	0	0	0	0	0	0	0	0	0	0	0	5	5	3	4	3	2	3	5	4	4	2	3	3	2	2	4	4	2	4	1	0	1	1	0	1	1	1	1
121	1	0	0	22	160	45	2	2	0	0	0	0	0	0	0	0	0	0	0	0	0	3	4	5	3	5	2	5	3	3	2	4	4	2	3	3	2	4	3	4	1	0	1	1	0	0	1	0	0
122	0	0	0	20	180	69	1	2	1	0	1	1	0	0	1	0	0	0	0	1	1	3	5	3	3	3	3	2	4	4	2	4	4	4	2	3	2	4	4	4	1	1	0	1	1	0	0	0	0
123	1	1	0	20	160	47	2	2	0	1	0	1	0	0	1	0	0	1	0	0	0	4	2	1	4	1	4	2	5	5	5	1	5	5	4	2	5	5	1	4	1	0	1	1	0	1	1	0	1
124	1	1	0	23	170	110	2	3	0	0	0	0	0	0	0	0	0	0	0	0	0	6	4	5	6	4	2	2	2	2	2	2	2	2	2	2	2	2	2	2	1	0	0	1	0	0	0	0	0
125	1	0	0	20	160	51	3	2	0	0	0	0	0	0	0	0	0	0	0	0	0	4	5	2	4	3	4	1	4	4	4	2	4	4	2	2	4	4	1	4	1	0	1	0	1	0	1	1	0
126	1	0	0	24	160	54	3	3	0	1	0	0	0	0	0	0	0	0	0	1	1	3	2	3	2	3	4	3	4	3	2	2	3	3	3	2	3	4	2	4	1	0	1	1	0	1	0	1	1
127	1	0	0	19	168	60	2	2	0	0	1	1	0	0	0	0	0	0	0	0	0	5	4	5	4	4	2	3	4	3	3	2	3	3	4	2	3	3	3	4	1	0	1	1	0	1	1	0	1
128	0	0	1	21	188	90	3	2	0	1	1	1	0	0	0	1	0	0	0	0	0	7	6	7	7	4	1	5	3	3	3	1	1	3	1	1	5	5	5	5	1	0	1	1	0	1	0	0	1
129	1	0	0	20	168	55	1	2	0	0	0	1	0	0	0	0	0	1	0	0	1	2	3	2	1	5	1	5	1	3	2	5	3	3	3	4	3	3	3	2	0	0	0	0	0	0	0	1	0
130	1	0	0	19	160	60	2	2	0	0	0	0	0	0	0	0	0	0	0	0	0	1	4	4	4	3	3	3	3	3	3	5	3	3	3	3	3	3	3	3	0	1	0	0	1	0	0	1	0
131	1	1	0	20	154	48	2	2	0	0	0	0	0	0	0	0	0	0	0	0	0	3	1	1	2	4	4	2	3	3	3	3	2	4	2	2	4	4	4	4	1	1	0	1	0	1	1	1	1
132	1	0	4	2	77	80	3	2	1	1	1	1	1	1	1	1	1	1	1	1	1	1	1	1	1	5	5	5	5	5	5	5	5	5	5	5	5	1	5	5	1	1	1	0	0	0	0	0	1
133	1	0	0	21	168	47	2	2	0	1	0	1	0	0	0	0	0	0	0	0	0	6	2	1	3	2	3	4	1	2	2	2	2	3	1	4	5	5	1	4	1	1	1	1	1	1	1	1	0
134	1	0	0	19	165	55	2	2	0	0	0	0	0	0	0	0	0	0	0	0	0	4	7	7	7	1	1	1	5	5	5	1	5	5	5	1	5	1	1	5	1	1	1	1	0	1	1	1	1
135	0	0	0	26	176	72	3	3	1	1	1	1	0	0	0	0	0	0	0	0	0	4	5	5	5	2	2	3	2	2	3	3	3	3	3	2	3	2	3	3	1	0	1	0	1	1	0	0	1
136	1	0	0	18	165	110	2	2	0	1	0	0	0	0	0	0	0	0	0	0	0	5	5	5	5	4	4	3	4	3	3	3	3	3	3	3	3	3	3	3	0	1	0	0	1	0	1	1	0
137	1	0	0	20	162	52	2	2	0	0	0	0	0	0	0	0	0	0	0	0	0	4	2	4	4	4	2	3	2	3	2	2	4	3	2	3	2	2	1	3	1	0	0	0	1	0	1	1	0
138	1	0	0	24	162	46	3	3	1	1	1	0	0	0	0	0	0	0	0	0	0	6	5	6	6	2	4	4	5	4	4	1	4	5	5	1	5	5	2	5	1	0	1	1	0	1	1	0	1
139	1	0	0	23	160	45	3	3	0	0	0	1	0	0	0	0	0	0	0	0	0	1	1	1	1	3	3	3	2	3	2	1	2	1	3	1	2	4	3	4	1	0	1	0	1	1	1	1	1
140	0	0	0	23	168	60	3	3	0	1	1	1	0	0	0	0	0	0	0	1	1	3	3	4	5	2	4	2	4	4	3	2	4	4	4	2	4	3	2	4	1	1	1	0	1	1	0	1	0
141	0	0	0	22	170	80	3	3	0	0	0	1	0	0	0	0	0	1	1	0	1	3	5	2	2	5	2	5	1	1	1	2	1	1	2	4	1	5	5	2	0	1	0	0	1	0	0	1	0
142	1	0	0	23	165	70	2	2	0	0	1	1	0	0	0	1	0	0	0	0	1	2	1	6	2	4	4	5	5	5	1	1	5	5	4	1	5	2	1	5	1	0	1	1	0	1	1	0	0
143	1	1	0	24	160	52	2	3	0	0	0	0	0	0	0	0	0	0	0	0	0	3	3	5	4	4	4	4	4	4	3	2	3	3	2	3	3	4	3	4	1	0	1	1	0	1	1	0	1
144	1	1	0	23	155	48	2	2	0	0	0	0	0	0	0	0	0	0	0	0	0	4	4	6	3	3	4	4	5	4	4	2	4	4	5	1	3	4	3	5	1	0	1	1	1	1	1	0	1
145	1	1	0	19	168	120	2	2	1	1	0	0	1	0	0	1	0	0	0	0	1	7	7	7	5	2	4	2	4	4	3	4	5	4	5	2	3	5	2	3	1	0	1	1	0	1	1	0	1
146	1	0	0	24	163	51	2	3	0	0	0	0	0	0	0	0	0	0	0	0	1	2	2	2	2	4	2	5	3	2	1	5	2	3	1	3	2	5	4	1	0	0	1	0	1	0	0	1	0
147	1	0	0	20	158	114	3	2	0	0	0	0	0	0	0	0	0	0	0	0	0	5	5	5	5	3	3	3	4	4	3	4	4	4	4	3	4	3	4	4	1	1	1	0	0	1	1	1	0
148	1	0	0	30	160	45	3	3	0	0	0	0	0	0	0	0	0	0	0	0	0	2	2	1	2	4	1	5	1	1	1	5	3	2	1	3	1	4	3	1	0	1	0	0	0	1	1	0	0
149	1	0	0	25	158	45	2	3	0	0	0	0	0	0	0	0	0	0	0	0	0	2	1	2	2	2	2	4	4	4	4	4	3	3	4	1	2	5	1	4	1	0	1	1	0	1	1	0	1
150	1	0	0	20	162	47	2	2	0	0	0	1	0	0	0	0	0	0	0	0	0	1	1	1	1	3	3	3	4	3	3	4	3	3	2	4	3	5	3	2	0	1	0	0	1	0	0	1	0
151	1	0	0	24	163	50	3	3	0	0	1	0	0	0	1	0	0	0	0	1	0	6	7	7	7	4	5	4	4	5	4	4	4	5	4	4	5	5	4	5	0	0	1	1	0	1	1	1	1
152	1	0	0	23	158	60	3	3	0	0	0	1	0	1	0	1	1	1	1	0	1	3	3	3	4	3	5	2	5	5	5	1	4	4	5	2	4	4	2	4	1	0	1	0	0	1	0	0	0
153	1	0	0	24	171	130	2	3	1	0	0	1	0	0	0	0	0	0	0	0	0	3	4	2	2	3	3	3	4	3	2	3	3	2	2	3	3	4	3	2	1	1	0	0	0	1	0	1	0
154	1	0	0	25	160	48	2	3	0	0	0	1	0	0	0	0	0	0	0	0	0	5	2	5	4	2	3	2	4	4	3	2	4	3	3	2	3	3	2	2	1	1	1	1	0	1	1	0	1
155	1	0	0	123	165	55	3	3	1	1	1	1	1	1	1	1	1	1	1	1	1	4	5	5	5	2	4	2	5	5	4	2	5	4	5	2	4	2	2	5	1	0	1	1	0	1	0	0	1
156	1	1	0	25	166	110	3	3	0	0	0	0	0	0	0	0	0	1	1	0	0	4	6	5	6	2	4	4	4	5	5	3	3	4	4	2	4	4	3	4	1	0	1	0	1	1	0	1	0
157	1	0	0	26	160	52	2	3	0	0	0	0	0	0	1	0	0	0	0	0	0	2	2	3	2	2	4	2	4	4	4	2	4	2	4	2	4	4	2	4	1	0	1	1	0	1	1	0	1
158	1	1	0	20	161	62	3	2	0	0	0	0	0	0	0	0	0	0	0	0	0	3	2	5	6	4	2	4	4	1	1	3	4	2	2	3	3	3	4	2	0	0	0	1	1	0	1	1	0
159	1	0	0	23	170	120	2	3	0	0	0	0	0	0	0	0	0	0	0	0	0	3	3	4	3	3	2	2	3	2	2	2	3	2	3	2	3	4	3	3	0	1	1	1	1	0	0	1	0
160	1	0	0	20	160	50	2	2	0	0	0	0	0	0	0	0	0	0	0	0	0	5	5	5	5	4	2	4	2	2	2	4	2	2	2	4	2	4	4	2	0	0	1	1	0	0	0	0	0
161	1	1	0	24	160	55	2	3	1	1	0	1	0	0	0	0	0	0	0	0	0	3	3	3	3	3	3	4	3	3	2	2	3	3	3	2	3	4	2	4	1	1	1	1	0	1	1	0	1
162	1	0	0	20	162	49	3	2	0	0	0	0	0	0	0	0	0	0	0	0	0	4	5	3	2	4	3	4	5	2	4	2	5	2	3	2	3	3	2	3	1	1	1	1	0	1	1	1	0
163	1	1	0	23	175	110	2	3	0	0	1	0	0	0	1	1	0	1	0	1	1	5	4	4	5	4	3	3	4	3	3	4	4	3	3	4	3	4	4	4	1	1	1	1	0	1	0	1	1
164	1	0	0	19	160	45	3	2	0	0	0	0	0	0	0	0	0	0	0	0	1	2	1	2	3	2	3	4	2	1	1	4	1	1	1	3	3	5	3	2	0	0	0	0	1	0	0	1	0
165	1	1	0	19	160	44	2	2	0	0	0	0	0	0	0	0	0	0	0	0	0	5	6	5	6	3	4	4	4	3	4	3	4	4	2	3	4	4	3	4	1	0	0	0	0	1	1	1	1
166	1	1	0	23	162	65	2	3	1	1	1	1	0	0	0	1	0	1	0	0	1	4	6	2	2	2	4	3	4	4	4	2	4	4	4	2	2	4	2	4	1	0	0	0	0	0	1	0	0
167	1	0	0	23	174	50	3	3	0	0	0	1	0	0	0	0	0	1	1	0	0	2	1	7	2	1	4	2	4	4	5	1	4	5	2	2	5	5	1	3	1	0	1	1	0	1	1	0	1
168	1	0	0	20	174	60	2	2	0	0	0	0	0	0	0	0	0	0	0	0	0	3	5	4	5	4	2	4	2	2	1	3	3	2	4	2	2	4	4	3	0	0	0	0	0	1	1	1	0
169	1	1	0	21	155	44	1	2	0	0	0	1	0	0	0	0	0	1	0	0	0	2	1	3	3	3	4	2	4	3	3	2	4	3	2	2	4	4	2	4	1	0	1	0	1	0	1	0	0
170	0	0	0	21	178	72	3	2	0	0	1	0	0	0	1	0	0	0	0	0	0	2	4	2	3	2	2	3	3	3	3	3	3	2	2	2	2	2	2	2	1	1	1	1	1	1	0	0	0
171	1	0	0	24	168	52	3	3	0	0	0	0	0	0	0	0	0	0	0	0	0	5	2	1	5	4	2	5	1	1	1	4	1	1	3	2	1	4	4	3	1	0	1	0	0	1	1	0	1
172	1	0	0	25	160	45	2	3	0	0	0	0	0	0	0	0	0	0	0	0	0	5	1	2	6	5	1	5	1	1	1	5	1	1	4	3	1	4	5	1	0	0	0	0	1	0	0	1	0
173	1	0	0	25	170	55	3	3	0	0	1	1	0	0	0	0	0	0	0	0	0	6	5	7	6	4	4	3	4	3	4	3	4	4	2	4	3	4	2	4	0	0	0	1	1	0	1	1	0
174	1	1	0	25	161	50	2	3	1	1	1	1	1	0	1	1	1	1	0	1	1	5	5	5	5	4	4	3	4	4	4	3	4	4	4	3	4	4	3	4	1	0	1	1	0	1	1	1	0
175	1	0	0	24	162	57	3	3	0	0	0	0	0	0	0	0	0	0	0	0	0	4	3	2	4	3	4	4	4	4	3	2	4	4	4	2	3	3	3	3	1	0	1	0	1	0	0	1	0
176	1	0	0	20	166	60	3	2	1	1	1	1	0	0	0	0	0	0	0	1	1	3	4	4	4	2	5	2	5	5	5	2	5	5	4	2	4	2	2	4	1	0	1	0	1	1	1	1	0
177	1	0	1	24	172	47	3	3	0	0	1	0	0	0	0	0	0	0	0	0	0	2	3	3	4	3	4	2	4	4	2	2	4	4	3	2	4	4	2	4	1	0	1	1	0	1	1	0	1
178	1	0	0	26	159	45	3	3	0	0	0	1	0	0	0	0	0	0	0	1	0	3	4	5	3	2	3	2	4	4	3	3	4	4	3	3	4	4	2	4	1	0	1	1	0	1	1	0	1
179	1	1	0	25	161	50	2	3	1	1	1	1	0	0	0	0	0	0	0	1	1	3	4	3	3	2	3	4	4	4	4	4	5	5	3	3	4	4	4	3	1	0	1	0	1	1	1	0	1
180	1	0	0	25	173	60	2	3	0	0	1	0	0	0	0	0	0	0	0	0	0	2	3	3	5	4	2	4	4	4	2	4	4	3	3	4	4	4	4	2	0	0	0	1	0	0	0	0	0
181	1	0	0	20	165	60	2	2	1	1	0	0	0	0	0	0	0	0	0	0	1	2	3	3	3	3	2	4	4	4	3	2	4	3	3	2	3	2	3	4	1	0	1	0	1	1	0	0	1
182	1	0	0	22	168	52	2	3	1	0	0	0	0	0	0	0	0	0	0	0	0	6	6	5	6	2	1	2	4	4	4	4	3	4	3	4	3	4	3	4	0	0	0	1	1	0	0	0	0
183	0	0	0	22	176	64	3	2	1	1	1	1	0	0	1	0	0	1	0	1	0	4	3	4	4	4	3	3	2	3	3	3	2	3	2	3	2	3	3	3	1	0	1	1	1	1	0	1	0
184	1	0	0	23	160	45	3	3	1	0	0	1	0	0	0	1	0	1	1	1	0	5	5	5	4	4	3	4	4	3	2	3	3	3	4	2	3	4	3	4	1	0	1	1	0	1	1	0	0
185	0	0	0	19	180	75	3	2	0	0	0	0	0	0	0	0	0	0	0	0	0	3	6	3	2	5	1	5	1	2	1	5	2	1	1	4	3	5	5	1	0	0	1	1	1	0	0	1	0
186	0	0	0	23	180	75	1	2	1	1	1	1	0	1	1	1	0	1	1	1	1	5	4	6	5	4	3	4	3	4	4	3	4	3	4	4	4	4	4	4	0	1	1	0	1	1	0	1	1
187	1	1	0	28	150	40	2	2	1	1	0	1	0	0	0	0	0	0	0	0	0	7	4	4	4	3	3	3	3	3	3	3	3	3	3	3	3	3	3	3	1	1	0	0	0	1	0	0	0
188	1	0	0	21	165	55	2	2	0	0	0	0	0	0	0	0	0	0	0	0	0	2	3	3	3	3	3	4	4	3	2	3	3	2	3	3	4	5	3	4	1	0	1	0	1	1	1	0	1
189	0	0	0	21	165	70	2	2	0	0	0	0	0	0	0	0	0	0	1	0	0	7	7	7	7	1	1	2	5	3	5	1	5	5	4	1	5	5	1	5	1	0	1	0	0	1	1	0	1
190	1	0	0	23	158	37	1	3	0	0	0	1	0	0	0	0	0	0	0	0	0	2	4	4	5	4	4	4	4	4	4	4	4	4	4	4	2	4	4	4	0	0	0	0	0	0	1	1	1
191	1	0	0	19	165	55	2	2	0	0	0	0	0	0	0	0	0	1	0	0	1	7	1	2	1	5	1	1	5	3	1	4	2	1	1	3	3	3	3	3	1	0	0	1	1	0	1	0	0
192	1	0	0	26	170	65	3	3	1	1	0	1	1	1	0	1	1	0	1	1	1	3	6	6	6	2	4	2	5	5	5	1	4	4	4	1	4	4	2	5	1	0	1	1	0	1	1	0	1
193	0	0	0	29	178	68	3	3	0	0	0	0	0	0	0	0	0	0	0	0	0	6	6	5	4	5	3	5	3	2	3	2	2	2	2	2	2	4	4	3	1	0	0	0	1	1	1	1	0
194	0	1	0	20	177	130	3	2	1	0	0	0	0	0	0	0	0	0	0	0	0	4	5	1	1	1	1	1	1	1	1	5	1	1	1	4	1	1	1	1	0	0	0	1	0	0	0	0	0
195	1	0	0	19	167	54	1	1	0	0	0	0	1	0	0	1	1	0	0	0	1	7	7	7	7	5	1	1	5	1	1	5	1	1	5	1	1	5	5	5	1	0	1	1	0	1	1	0	1
196	1	0	0	21	168	75	2	2	0	0	0	0	0	0	0	0	0	0	0	0	0	4	3	5	3	3	3	3	3	3	3	3	3	3	3	3	3	3	3	3	1	1	1	1	1	1	0	1	1
197	1	1	0	19	168	53	2	2	1	0	0	0	0	0	0	0	0	0	0	0	0	4	4	2	4	2	3	2	3	4	3	1	3	2	4	3	4	2	2	4	1	0	1	0	0	1	1	1	0
198	1	1	0	20	160	50	3	1	0	0	1	0	0	0	0	0	0	0	0	0	0	5	4	4	4	3	3	3	3	3	3	3	3	3	3	3	3	3	3	3	1	0	1	1	0	0	0	0	0
199	1	0	0	24	165	47	2	3	0	1	0	0	0	0	0	0	0	0	0	0	0	3	3	3	3	2	2	2	2	3	3	3	2	2	2	2	3	4	2	3	1	0	1	0	1	1	1	1	1
200	0	1	1	25	175	70	2	3	0	0	1	0	0	0	0	0	0	0	0	0	0	4	5	5	5	3	3	3	3	3	3	3	3	3	2	2	3	4	2	2	0	1	1	0	0	0	0	0	1
201	1	1	0	21	160	56	1	2	0	0	0	0	0	0	0	0	0	0	0	0	1	1	1	1	1	2	4	3	5	5	5	2	4	5	4	2	4	5	2	5	1	0	1	1	1	1	1	1	0
202	1	1	0	21	155	43	2	2	0	1	0	0	0	0	0	0	0	0	0	0	0	5	3	3	2	2	5	2	5	3	3	2	3	4	4	2	4	4	2	4	1	0	1	1	0	1	0	0	1
203	1	0	0	20	160	55	3	2	0	0	0	0	0	0	0	0	0	0	0	0	0	3	4	2	4	2	4	2	5	4	3	1	4	3	2	2	4	5	1	5	1	0	1	1	0	1	1	1	1
204	1	0	0	25	161	48	3	3	0	0	0	0	0	0	0	0	0	0	0	0	0	2	1	5	3	1	4	1	4	5	3	2	5	5	3	4	3	5	1	5	1	0	1	1	0	1	1	0	0
205	1	0	0	22	159	50	3	2	1	1	1	1	0	1	1	1	1	1	1	1	0	4	3	5	5	4	4	4	5	5	4	4	5	4	5	4	5	4	5	4	1	1	1	1	0	1	1	0	0
206	1	0	0	23	160	55	3	3	0	1	0	1	0	0	0	0	0	0	0	0	0	2	2	2	2	4	2	5	3	2	2	4	3	3	4	3	3	2	3	4	1	0	1	1	0	1	1	1	0
207	1	1	0	20	157	59	2	2	1	0	0	1	0	0	0	0	0	0	0	0	0	4	2	2	3	4	2	5	3	2	2	4	3	2	2	3	2	5	4	2	1	0	1	1	0	1	1	0	1
208	1	1	0	23	155	95	2	3	0	0	0	0	0	0	0	0	0	0	0	0	0	4	4	5	4	2	2	4	2	1	2	4	2	2	2	3	2	3	3	3	1	1	1	0	1	1	0	1	1
209	1	0	0	20	168	57	2	2	0	0	0	0	0	0	0	0	0	0	0	0	0	4	2	1	2	2	3	2	4	3	3	4	4	4	4	3	4	5	2	3	0	1	0	0	1	0	0	1	0
210	1	0	0	24	161	56	3	3	0	0	0	0	0	0	0	0	0	0	0	0	0	7	5	6	4	4	2	2	3	3	2	3	3	2	2	1	2	3	2	3	1	0	1	1	0	1	0	1	1
211	1	0	0	24	168	42	3	3	0	0	0	0	0	0	0	0	0	0	0	0	0	2	1	1	2	4	1	5	4	4	2	5	1	1	1	4	2	5	4	2	1	0	1	1	0	1	0	0	1
212	1	0	0	18	160	110	2	2	0	0	0	0	0	0	0	0	0	0	0	0	0	2	3	3	4	2	3	2	5	5	4	1	4	5	5	1	3	5	1	5	0	1	0	0	1	0	0	1	0
213	1	0	0	23	168	55	3	3	1	1	0	1	0	0	0	0	0	0	0	0	0	2	2	1	2	1	5	4	1	3	1	4	4	4	5	4	1	4	1	2	1	1	0	0	1	1	1	1	0
214	1	0	0	22	158	53	2	2	0	0	0	1	0	0	0	0	0	0	0	1	0	5	2	4	3	4	4	3	5	3	4	2	3	4	4	2	4	4	2	4	1	0	1	1	0	1	1	0	1
215	1	0	0	23	166	50	3	3	0	0	0	0	0	0	0	0	0	0	0	0	0	2	3	3	3	4	2	4	2	2	2	3	3	2	3	2	3	4	4	3	0	0	1	0	1	0	0	1	1
216	0	0	0	19	167	58	1	2	0	0	0	0	0	0	0	0	0	0	0	0	0	1	1	1	1	5	1	5	1	1	1	5	1	1	1	1	1	5	5	1	0	0	1	0	1	0	1	1	0
217	1	0	0	22	170	58	3	2	0	0	0	0	0	0	0	0	0	1	0	0	0	5	2	5	5	3	2	4	4	1	1	4	3	1	2	2	3	4	4	4	0	1	1	0	1	0	1	1	0
218	1	0	0	23	158	46	3	3	1	1	0	0	0	0	0	0	0	0	0	0	0	2	2	3	3	3	4	3	2	4	2	2	4	4	2	2	4	5	1	5	1	0	1	0	1	0	0	1	0
219	1	0	0	22	170	50	2	3	0	0	0	0	0	0	0	0	0	0	0	0	0	6	5	5	3	2	4	2	4	4	3	2	4	4	4	2	4	3	1	4	1	1	1	1	1	0	1	1	0
220	1	1	0	21	160	95	3	2	0	0	0	0	0	0	1	0	0	0	0	0	0	2	2	2	3	5	5	5	2	3	4	4	1	2	2	5	2	5	5	4	0	0	1	0	1	0	0	1	1
221	1	0	0	20	175	50	3	2	1	0	0	0	0	0	0	0	0	0	0	0	0	2	2	2	5	4	1	4	1	1	1	4	1	1	1	1	1	4	4	1	0	0	1	1	0	1	1	0	0
222	1	1	0	24	156	42	2	2	0	1	1	1	0	1	1	1	0	1	1	1	1	7	4	7	5	5	4	3	4	3	1	2	4	3	2	4	2	4	2	4	1	0	1	1	0	1	0	1	0
223	1	0	0	20	159	54	3	2	0	1	0	1	0	0	0	0	0	1	1	0	0	2	6	4	4	5	3	5	1	1	2	4	1	1	4	2	1	4	4	3	1	0	1	1	0	1	1	1	1
224	1	0	0	22	160	40	2	2	1	0	0	0	0	0	0	0	0	0	0	1	0	2	2	3	5	2	3	3	2	3	2	3	3	2	4	3	4	3	4	2	0	0	1	0	0	1	0	1	0
225	1	0	0	27	165	52	3	3	0	0	0	0	0	0	0	0	1	0	0	0	0	1	1	5	5	3	3	3	3	1	1	2	1	1	1	1	1	5	4	3	1	0	1	1	1	1	0	1	1
226	1	1	0	24	155	41	3	3	1	0	0	1	0	0	0	0	1	1	1	0	0	3	2	5	2	4	3	3	4	3	3	3	4	4	5	2	3	4	3	4	1	0	1	1	0	1	1	0	1
227	0	0	0	20	185	190	2	1	0	0	0	0	1	1	0	0	0	0	1	0	1	4	3	2	1	3	4	3	3	3	4	3	4	4	1	4	4	4	3	4	0	1	0	0	1	0	1	1	0
228	1	0	0	19	168	88	3	1	0	0	0	0	0	0	0	0	0	0	0	0	0	3	2	4	3	5	2	5	1	1	1	1	1	1	5	1	1	2	5	2	1	0	1	1	1	1	1	0	1
229	1	1	0	19	175	160	2	1	0	0	0	0	0	0	0	0	0	0	0	0	0	7	7	7	7	3	3	3	3	3	3	3	3	3	3	3	3	3	3	3	0	0	0	0	0	0	0	0	0
230	1	0	0	20	168	60	2	1	0	0	0	0	0	0	0	0	0	0	0	0	0	1	1	1	4	2	2	2	2	2	2	2	2	2	2	2	2	2	2	2	1	1	1	1	1	1	1	1	1
231	1	1	1	19	158	42	2	1	0	0	0	0	0	0	0	0	0	0	0	0	0	2	2	2	2	2	2	2	2	2	2	2	2	2	2	2	2	2	2	2	1	1	1	1	1	1	0	1	0
232	1	0	0	19	160	120	2	1	0	0	0	0	0	0	0	0	0	0	0	0	0	4	4	4	4	4	4	4	4	4	4	4	4	4	4	4	4	4	4	4	1	1	1	1	1	1	1	1	1
233	0	0	1	18	173	65	2	1	0	0	0	0	0	0	0	0	0	0	0	0	0	5	1	7	7	4	1	1	1	1	1	3	1	1	1	1	1	1	1	1	0	1	0	0	1	0	0	0	1
234	0	0	0	18	180	60	2	1	0	0	0	0	0	0	0	0	0	0	0	0	0	3	1	3	3	5	3	3	3	3	3	3	3	3	3	3	3	3	3	3	0	1	0	1	0	1	0	0	1
235	0	1	1	18	172	75	2	1	0	0	0	1	0	0	0	0	0	0	0	0	0	3	3	3	3	4	4	2	3	3	3	2	3	3	2	3	4	3	3	3	1	1	1	0	1	0	0	1	0
236	1	0	0	18	153	38	2	2	0	0	0	0	0	0	0	0	0	0	0	0	0	5	5	5	5	3	3	3	3	3	3	3	3	3	3	3	3	3	3	3	1	1	1	1	1	1	1	1	1
237	1	1	0	19	163	58	2	1	0	0	0	0	0	0	0	0	0	0	0	0	0	4	4	4	3	3	3	3	3	3	3	3	3	3	3	3	3	3	3	3	1	1	1	1	1	1	1	1	1
238	1	0	0	19	162	112	2	1	0	0	0	0	0	0	0	0	0	0	0	0	0	4	4	4	4	3	3	3	1	3	3	3	3	3	3	3	3	3	3	3	1	1	1	1	1	1	1	1	1
239	1	1	0	19	151	45	2	1	0	0	0	0	0	0	0	0	0	0	0	0	0	4	4	4	4	4	4	4	4	4	4	4	4	4	4	4	4	4	4	4	1	1	1	1	1	1	1	1	1
240	1	0	0	19	163	103	1	1	0	0	0	0	0	0	0	0	0	0	0	0	0	1	1	3	1	5	1	5	1	1	1	3	1	1	1	1	1	1	1	1	0	0	0	0	0	0	0	0	0
241	1	1	0	18	166	62	2	2	0	0	0	0	0	0	0	0	0	0	0	0	0	4	4	4	4	3	3	3	3	3	3	3	3	3	3	3	3	3	3	3	1	1	1	1	1	1	1	1	1
242	1	1	0	20	164	100	1	1	0	0	1	0	0	0	1	0	0	0	0	1	1	6	4	5	5	1	5	2	5	5	4	2	4	4	4	2	4	2	2	4	1	1	1	1	0	1	1	0	1
243	1	1	0	18	174	58	2	1	0	0	0	0	0	0	0	0	0	0	0	0	0	5	6	6	6	4	4	4	4	4	4	4	4	4	4	4	4	4	4	4	1	1	1	1	1	1	1	1	1
244	1	1	0	18	176	160	2	1	0	0	0	0	0	0	0	0	0	0	0	0	0	4	4	4	4	3	3	3	3	3	3	3	3	3	3	3	3	3	3	3	1	0	1	1	0	1	1	0	0
245	0	0	0	19	178	146	3	1	0	0	0	0	0	0	0	0	0	0	0	0	0	6	5	5	5	3	3	3	3	3	3	3	3	3	3	3	3	3	3	3	1	0	1	0	0	1	1	1	0
246	1	0	0	19	158	91	3	2	0	0	0	0	0	0	0	0	0	0	0	0	0	5	4	4	4	4	2	4	2	3	3	3	3	3	3	3	3	3	3	3	1	0	1	1	1	1	1	1	1
247	1	1	0	19	157	35	2	2	0	0	0	0	0	0	0	0	0	0	0	0	0	2	3	3	2	5	1	4	1	1	2	3	2	1	1	2	3	4	3	3	1	0	1	1	0	0	1	1	0
248	1	0	0	20	172	180	1	1	0	0	0	0	0	0	0	0	0	0	0	0	0	2	1	1	1	5	1	5	1	1	1	4	1	1	1	3	3	3	3	3	0	0	0	0	1	0	0	0	0
249	1	1	0	18	170	64	3	1	0	0	0	0	0	0	0	0	0	0	0	0	0	1	1	4	1	1	1	1	1	1	1	1	1	1	1	1	1	1	1	1	1	0	1	1	1	0	1	1	1
250	1	0	0	18	172	64	2	1	0	0	0	0	0	0	0	0	0	0	0	0	0	4	4	4	4	3	3	3	3	3	3	3	3	3	3	3	3	3	3	3	1	0	1	0	0	1	1	1	1
251	1	1	0	18	173	130	3	1	1	1	1	1	1	1	1	1	1	1	0	1	1	4	4	4	4	3	3	3	3	3	3	3	3	3	3	3	3	3	3	3	0	1	1	0	1	0	0	1	0
252	1	0	0	48	168	57	2	1	0	0	0	0	0	0	0	0	0	0	0	0	0	5	5	4	5	2	3	3	4	3	3	2	3	3	3	2	3	2	2	3	1	0	1	1	1	1	1	0	1
253	1	0	0	19	163	100	2	2	0	0	0	0	0	0	0	0	0	0	0	0	0	4	3	4	5	5	1	5	1	1	1	1	1	2	1	4	1	1	5	1	0	1	1	0	1	0	0	0	0
254	1	0	0	18	165	47	2	1	0	0	1	0	0	0	0	0	0	0	0	0	1	4	6	6	6	2	2	1	2	1	1	4	2	3	3	1	1	2	2	4	1	1	1	0	1	1	0	0	1
255	1	1	0	19	160	63	1	1	0	0	0	0	0	0	0	0	0	0	0	0	0	1	2	3	5	2	4	1	4	3	3	2	3	3	4	2	3	4	2	4	1	0	1	1	1	1	1	0	0
256	0	0	0	18	178	52	3	1	0	0	0	0	0	0	0	0	0	0	0	0	0	5	4	3	4	5	1	5	1	1	1	5	1	1	1	1	1	3	5	1	0	1	1	1	1	1	1	1	1
257	0	0	0	19	173	120	2	1	0	0	0	0	0	0	0	0	0	0	0	0	0	4	5	4	4	5	3	4	2	2	2	3	2	2	2	2	3	4	4	5	1	0	1	0	0	1	1	1	1
258	1	1	0	19	156	46	3	2	0	0	0	0	0	0	0	0	0	0	0	0	0	3	3	5	4	1	2	2	4	3	3	2	4	3	3	2	3	3	2	5	1	1	1	1	1	1	1	1	1
259	1	1	0	19	175	108	1	2	0	0	0	0	0	0	0	0	0	0	0	0	0	4	1	4	4	5	4	5	3	1	1	3	2	3	3	1	3	5	3	3	0	0	0	0	1	0	1	0	0
260	1	0	0	19	160	52	3	2	0	1	0	0	0	0	0	0	0	0	0	0	0	3	3	4	5	4	5	3	5	5	5	2	5	4	5	4	5	3	1	5	1	1	1	1	1	1	1	0	1
261	1	1	0	18	157	110	2	2	0	0	0	0	0	0	0	0	0	0	0	0	0	6	6	6	6	5	1	5	1	1	1	5	1	1	4	1	1	1	1	5	0	0	1	0	1	0	1	1	0
262	1	1	0	18	156	150	2	1	0	0	0	0	0	0	0	0	0	0	0	0	0	5	4	4	4	3	3	3	3	3	3	3	3	3	3	3	3	3	3	3	0	1	0	0	1	0	0	1	0
263	1	0	0	19	165	195	2	1	0	0	0	0	0	0	0	0	0	0	0	0	0	3	1	1	3	2	4	4	3	2	2	3	3	4	1	3	3	3	3	3	0	1	0	0	1	1	0	1	0
264	1	0	0	18	159	96	2	2	0	0	0	0	0	0	0	0	0	0	0	0	0	3	3	3	3	3	2	3	1	2	2	3	2	2	2	3	3	3	3	2	1	1	1	0	1	1	1	1	0
265	1	0	0	18	170	80	1	1	0	0	0	0	0	0	0	0	0	0	0	0	0	5	4	4	4	1	1	1	1	1	1	1	1	1	1	1	1	1	1	1	0	0	0	0	0	0	0	0	0
266	0	0	0	19	182	136	2	1	0	0	0	0	0	0	0	0	0	0	0	0	0	7	7	7	7	5	1	5	1	1	1	1	1	1	1	1	1	1	1	1	0	1	1	1	1	0	1	1	0
267	1	0	0	19	164	135	2	2	0	0	0	0	0	0	0	0	0	0	0	0	0	6	6	6	6	4	1	4	1	1	1	4	1	1	1	3	1	4	3	2	0	0	1	0	1	0	1	1	0
268	1	0	0	19	170	125	2	1	0	0	0	0	0	0	0	0	0	0	0	0	0	1	5	3	5	3	3	3	3	3	3	3	3	3	3	3	3	3	3	3	0	0	1	1	0	1	1	0	1
269	1	1	0	19	157	43	1	1	0	0	0	0	0	0	0	0	0	0	0	0	0	4	4	4	4	3	3	3	3	3	3	3	3	3	3	3	3	3	3	3	1	1	1	1	0	1	1	1	1
270	1	0	0	19	157	95	2	1	0	0	1	1	0	0	0	0	0	0	0	0	0	4	1	4	4	2	5	2	4	4	4	1	1	4	4	2	4	4	1	4	1	1	1	1	0	1	1	0	1
271	0	0	0	22	184	80	2	2	0	1	0	1	0	0	0	0	0	0	0	0	1	5	2	2	3	2	4	3	2	3	4	4	3	4	5	2	5	4	3	4	1	0	0	0	0	1	1	0	0
272	1	0	0	18	160	130	2	1	0	0	0	0	0	0	0	0	0	0	0	0	0	3	4	4	4	3	3	3	3	3	3	3	3	3	3	3	3	3	3	3	0	0	0	0	0	0	0	0	0
273	0	0	0	27	172	80	3	3	1	0	1	0	0	0	1	1	0	0	0	1	1	3	3	3	3	4	5	3	5	5	4	2	4	4	4	4	4	4	2	4	0	0	0	0	1	1	0	1	0
274	1	0	0	24	168	52	3	3	0	1	0	1	0	0	0	0	0	1	1	0	0	5	7	3	3	5	2	5	1	1	1	4	2	2	3	4	3	5	4	2	1	0	1	1	0	1	1	0	1
275	1	0	0	19	168	45	3	2	0	0	0	0	0	0	0	0	0	0	0	0	0	4	4	4	4	3	3	3	3	3	3	3	3	3	3	3	3	3	3	3	0	1	1	1	1	0	1	1	1
276	1	1	0	19	165	48	3	2	0	0	0	0	0	0	0	0	0	0	0	0	0	3	3	3	3	3	2	4	2	3	2	3	4	4	3	2	4	4	3	3	1	0	1	0	1	1	1	0	0
277	1	1	0	19	161	67	2	1	0	0	0	1	0	0	0	0	0	0	0	0	0	3	7	3	3	5	2	1	2	2	5	4	2	5	3	3	5	5	3	5	1	0	1	0	0	1	1	0	1
278	0	0	0	19	181	111	2	1	0	0	0	0	0	0	0	0	0	0	0	0	1	3	5	6	5	4	3	4	3	1	2	2	2	2	2	2	3	3	3	4	0	1	0	0	1	0	0	1	0
279	1	1	0	26	150	42	2	3	0	1	1	1	1	0	0	0	0	0	0	0	0	1	3	2	3	4	3	1	2	1	1	3	2	2	3	2	3	3	3	3	1	0	0	1	1	0	0	1	0
280	1	0	0	22	160	55	3	3	0	0	0	1	0	0	0	0	0	0	0	0	0	2	3	2	4	4	2	4	1	2	1	5	1	1	1	3	1	4	4	2	1	1	1	1	0	1	0	1	0
281	1	0	0	25	160	55	2	3	0	0	0	0	0	0	0	0	0	0	0	0	0	1	1	2	2	1	4	1	4	4	4	1	5	5	4	1	5	5	1	5	1	0	1	1	0	1	1	0	1
282	1	1	0	20	160	47	2	2	0	0	0	0	0	0	0	0	0	0	0	0	0	5	5	4	5	4	4	3	4	3	3	3	4	4	3	2	4	4	2	4	1	0	1	0	0	1	1	1	1
283	1	1	0	26	155	50	2	3	0	0	0	0	0	0	1	0	0	0	0	0	1	5	4	5	5	3	4	3	5	5	5	5	4	5	5	2	4	4	2	4	1	0	1	1	0	0	1	1	1
284	1	0	0	19	168	73	3	2	0	1	0	1	1	0	0	0	1	0	0	0	1	2	5	3	2	2	4	2	4	4	4	2	4	4	4	1	4	4	1	5	1	0	1	1	0	1	1	0	1
285	1	0	0	21	159	65	3	2	1	0	0	1	1	1	0	0	0	0	0	0	0	3	2	7	2	2	3	5	5	4	5	2	3	4	4	1	4	5	2	4	1	0	1	1	0	1	1	0	1
286	1	1	0	22	163	120	2	2	0	0	1	0	0	0	0	0	0	0	0	0	0	3	4	4	3	2	4	3	3	3	3	2	3	2	4	2	4	2	4	2	1	0	1	1	0	1	1	0	1
287	1	0	0	19	163	58	2	2	0	0	0	0	0	0	0	0	0	0	0	0	0	5	3	1	1	1	2	4	5	4	3	2	3	3	5	1	4	4	1	4	1	0	1	1	0	1	1	0	0
288	1	1	0	19	158	43	2	2	0	0	0	1	0	0	0	0	0	0	0	0	0	2	1	1	1	3	2	4	4	3	2	3	2	2	2	2	3	3	4	3	1	0	1	0	0	0	1	1	0
289	0	1	0	23	175	65	3	3	0	0	1	0	0	0	0	0	0	1	0	0	1	4	6	7	4	2	2	2	3	5	4	4	4	3	1	2	2	5	4	4	1	0	1	0	0	1	1	1	0
290	0	1	0	21	169	75	2	2	0	0	0	0	0	0	0	1	0	1	0	0	1	7	5	6	7	2	5	2	5	4	4	1	3	5	4	2	4	5	1	5	1	0	1	1	0	1	1	0	1
291	1	0	0	23	168	55	3	3	0	1	1	1	0	0	0	0	0	0	0	1	1	4	5	6	4	1	4	3	5	4	5	3	5	5	5	2	5	3	1	4	1	0	1	0	0	1	0	0	0
292	1	1	0	26	164	54	3	3	0	0	0	0	0	0	0	0	0	0	0	0	0	2	3	3	5	5	1	5	3	2	2	4	1	1	5	2	5	3	4	3	1	0	1	1	0	1	1	0	1
293	1	0	0	24	160	45	3	3	0	1	0	1	1	1	0	1	0	1	1	0	0	2	7	1	6	1	5	1	5	5	5	1	5	5	5	1	5	5	1	5	1	0	1	0	1	0	1	1	1
294	0	1	0	19	172	60	2	1	1	1	1	0	1	0	1	0	0	1	1	1	1	6	6	3	3	4	2	4	2	4	3	4	4	4	4	2	4	4	3	4	0	0	1	0	0	0	1	0	1
295	1	0	0	23	159	48	3	3	0	0	1	1	0	0	0	0	0	0	0	0	0	5	4	5	5	4	5	2	5	5	5	2	4	4	4	4	4	2	4	2	1	0	1	0	0	1	1	0	1
296	1	1	0	24	163	61	2	3	0	0	0	0	0	0	0	0	0	0	0	0	0	1	1	4	2	3	1	4	2	2	3	3	4	4	1	4	3	3	4	4	1	0	1	1	1	1	1	0	1
297	1	0	0	24	168	48	3	3	0	0	0	0	0	0	0	0	0	0	0	0	0	6	5	7	7	5	1	5	2	1	1	4	1	2	2	2	5	5	5	4	1	0	1	1	0	1	1	1	0
298	1	1	0	24	160	92	3	3	0	0	0	0	0	0	0	0	0	0	0	0	0	2	3	3	5	2	1	3	2	2	2	4	2	2	2	4	2	4	2	2	1	0	1	0	1	0	0	1	0
299	1	0	0	25	170	60	2	3	0	0	0	0	0	0	0	0	0	0	0	0	0	4	6	5	6	5	3	4	5	4	3	2	5	5	4	1	4	5	3	4	1	0	1	0	0	1	1	0	1
300	1	1	0	24	155	44	2	3	1	1	0	0	0	0	0	0	0	1	0	0	0	2	2	2	2	3	3	2	2	3	2	4	3	3	2	3	2	3	2	3	0	1	0	0	1	0	0	1	0
301	1	0	0	24	156	70	3	3	0	0	0	0	0	0	0	0	0	0	0	0	1	1	1	1	3	3	4	5	2	1	1	2	1	3	2	2	4	4	3	4	1	0	1	1	0	1	1	0	1
302	1	0	0	22	170	110	2	3	0	0	0	0	0	0	0	0	0	0	0	0	0	1	1	1	4	5	1	5	1	1	1	3	1	1	1	3	1	5	1	1	0	0	1	0	0	1	1	1	0
303	1	1	0	23	166	52	3	3	0	0	1	1	0	0	1	0	0	0	0	0	1	2	1	5	2	1	4	5	5	4	4	1	5	4	4	2	4	5	1	4	1	0	1	1	0	1	1	1	1
304	1	1	0	23	165	54	3	3	1	0	0	1	0	0	0	0	0	1	0	0	0	4	6	5	4	3	2	4	2	3	2	4	3	4	4	2	3	3	2	2	1	0	0	0	1	0	1	0	0
305	1	1	0	25	158	49	3	3	0	0	0	0	0	0	0	0	0	0	0	0	0	4	5	2	4	4	1	3	2	3	2	3	4	2	3	1	1	4	2	3	1	0	1	0	0	1	1	1	0
306	0	0	0	19	165	80	2	1	0	0	1	0	0	0	0	0	0	0	0	0	1	3	7	4	7	5	1	4	1	3	2	1	2	1	2	1	2	1	2	1	0	0	1	0	0	1	1	1	0
307	1	1	0	20	173	140	1	2	1	1	1	1	1	0	0	1	1	1	1	0	0	6	4	3	4	4	2	4	2	2	3	3	2	2	3	3	2	2	4	3	1	0	1	1	0	1	0	0	1
308	1	1	0	23	159	46	3	2	0	0	0	0	0	0	0	0	0	0	0	0	0	3	3	3	3	2	2	1	4	4	4	2	4	4	4	2	4	4	2	4	1	0	1	0	0	1	1	0	1
309	1	0	0	24	160	55	3	3	0	1	1	1	0	0	0	0	0	0	0	0	0	3	5	5	5	2	4	2	4	5	4	2	5	5	5	2	4	4	2	4	1	0	1	1	0	1	1	0	1
310	1	0	1	22	165	50	2	2	1	0	1	0	0	0	0	0	0	0	0	0	0	6	4	3	4	3	2	3	2	3	2	3	2	2	3	2	2	5	2	5	1	1	0	0	1	0	1	1	0
311	0	0	0	25	177	88	3	3	0	0	0	0	0	0	0	0	0	0	0	0	1	2	6	3	5	4	4	3	4	3	4	3	3	4	3	4	4	4	3	4	1	0	1	0	0	1	1	0	1
312	1	0	0	20	172	62	2	2	0	0	0	0	0	0	0	0	0	0	0	0	0	4	3	3	3	5	2	5	2	2	1	4	2	1	1	3	1	4	4	3	1	0	0	0	1	0	0	0	0
313	1	0	0	24	168	55	2	3	0	1	0	1	0	0	0	0	0	0	0	0	1	1	2	1	6	2	3	4	1	2	1	4	2	5	1	3	4	4	3	2	0	0	0	0	1	0	0	1	0
314	1	0	0	22	165	46	2	3	0	0	0	1	0	0	0	0	0	0	0	0	0	4	2	4	4	4	2	3	4	4	3	4	4	4	3	2	4	4	3	4	0	1	0	0	1	0	0	1	0
315	1	0	0	25	164	106	2	3	0	1	0	1	0	1	1	1	1	1	0	1	1	3	2	5	2	4	4	3	3	3	2	3	4	4	3	2	4	4	2	2	1	0	1	0	0	0	1	0	1
316	1	1	0	23	168	57	2	3	0	0	0	1	0	0	0	0	0	0	0	0	0	6	6	6	4	2	5	2	4	4	4	2	4	4	4	2	4	4	2	4	1	0	1	1	0	1	1	0	1
317	0	0	0	23	178	80	3	3	0	0	1	1	0	0	1	0	0	1	0	0	0	2	5	2	5	2	3	2	4	4	3	3	2	4	2	3	3	3	3	3	1	0	1	0	0	1	0	0	1
318	1	0	0	24	160	48	3	3	0	1	1	0	0	0	0	0	0	1	0	0	1	5	4	2	3	4	5	4	4	2	2	3	3	4	5	3	4	5	2	4	1	0	1	1	0	1	1	0	1
319	1	1	0	25	158	47	2	3	0	0	0	0	0	0	0	0	0	0	0	0	0	2	2	2	3	4	2	4	2	3	2	4	2	2	4	4	2	3	4	2	0	1	0	0	1	0	0	1	0
320	1	0	0	23	175	57	3	3	0	0	0	1	0	0	0	0	0	1	1	0	0	1	1	5	1	4	2	4	4	2	2	2	2	3	4	1	3	4	2	4	1	0	1	0	0	1	1	0	1
321	1	0	1	23	158	48	3	3	0	0	0	0	0	0	0	0	0	0	0	0	0	3	2	3	5	2	4	2	2	1	4	1	4	5	4	1	4	4	2	5	0	1	0	0	1	0	0	1	0
322	1	1	0	25	158	46	2	3	0	0	0	0	0	0	0	0	0	0	0	1	0	2	2	4	3	4	2	4	2	3	2	4	2	1	2	3	4	4	2	2	0	0	0	0	1	0	0	1	0
323	1	0	0	22	165	98	3	2	1	0	0	1	0	0	0	0	0	1	0	0	1	3	2	2	2	3	4	3	4	2	3	3	4	3	1	3	4	3	4	2	0	1	0	0	1	0	0	1	0
324	1	0	0	22	158	52	2	2	0	0	0	1	0	0	0	0	0	0	0	0	1	3	3	6	3	4	5	2	4	4	4	2	4	4	4	2	4	4	2	4	0	1	0	0	1	1	1	1	1
325	1	0	0	26	170	55	3	3	0	1	0	1	0	0	0	0	0	1	1	0	0	4	4	2	3	4	1	4	1	1	4	4	3	3	1	4	4	4	2	2	0	1	0	0	1	0	0	1	0
326	1	0	0	24	160	50	2	3	0	1	0	0	0	0	0	0	0	0	0	0	0	6	5	5	5	2	4	3	3	4	2	3	4	2	4	2	3	5	2	4	1	0	1	0	1	1	0	1	1
327	1	0	0	24	165	59	2	3	0	0	1	0	0	0	0	0	0	0	0	0	1	3	3	6	6	2	2	2	4	4	4	2	4	4	3	3	3	4	3	3	1	0	1	1	0	1	1	0	0
328	1	0	0	20	173	55	3	2	0	1	0	1	0	0	0	0	1	1	1	0	0	5	2	6	7	2	4	4	4	4	4	2	4	4	4	2	4	2	2	4	1	1	1	1	0	1	1	0	1
329	1	1	0	19	159	44	3	2	0	0	0	0	0	0	0	0	0	0	0	0	0	1	3	2	2	4	4	3	4	5	4	1	2	4	4	2	5	4	2	4	1	1	1	0	1	0	1	1	0
330	1	0	0	22	165	50	2	2	0	0	0	1	1	0	0	0	0	1	0	0	0	5	3	1	4	3	2	3	4	3	1	2	2	3	3	1	4	3	2	5	1	0	1	0	0	0	1	1	1
331	1	0	0	29	165	44	1	2	0	0	0	0	0	0	0	0	0	0	0	0	0	2	2	1	2	5	1	5	1	2	2	3	2	2	2	2	3	4	3	2	1	0	1	1	0	1	1	0	1
332	1	0	0	24	165	150	3	3	1	1	1	1	0	0	0	0	0	0	0	0	0	4	3	3	5	3	3	4	3	3	2	3	2	3	2	2	2	2	2	2	0	1	1	0	1	0	0	1	0
333	0	1	1	21	184	65	3	3	0	0	0	1	0	0	0	1	0	0	0	1	1	3	3	3	2	1	4	2	5	4	5	2	5	5	4	2	5	4	2	5	1	1	0	0	0	1	1	1	0
334	1	0	0	19	163	47	2	2	0	0	0	0	0	0	0	0	0	0	0	0	0	2	4	2	2	3	3	4	2	2	4	3	1	1	3	3	3	4	3	3	0	0	1	0	0	1	1	0	0
335	0	1	0	23	170	52	3	3	1	1	0	0	0	0	0	0	0	1	0	0	0	3	5	5	5	2	4	2	4	4	4	2	4	4	4	2	4	4	2	4	1	0	1	0	1	1	1	0	1
336	1	0	0	21	162	48	2	2	0	1	0	0	0	0	0	0	0	0	0	1	0	4	2	2	5	2	2	3	2	3	2	3	2	3	2	3	4	4	2	3	1	1	1	1	0	1	1	0	1
337	1	0	0	19	173	60	3	2	0	0	0	1	0	0	0	0	0	0	0	0	0	6	6	6	6	2	4	4	2	1	1	2	1	2	5	2	2	3	4	5	1	0	1	1	0	1	0	0	1
338	1	0	1	19	165	55	3	2	0	0	0	0	0	0	0	0	0	0	0	0	0	2	2	4	3	4	3	4	3	3	3	3	3	4	4	3	3	4	4	3	0	0	1	0	0	1	1	0	0
339	1	0	0	25	164	53	3	3	1	0	0	1	0	0	0	0	0	0	0	0	0	5	2	5	5	2	4	2	4	4	3	2	5	3	4	1	4	4	2	3	1	0	1	0	0	1	1	1	0
340	1	0	0	23	160	45	3	3	0	0	0	0	0	0	0	0	0	0	0	1	0	2	5	3	3	5	2	5	1	1	1	4	2	1	2	4	4	5	4	4	0	0	0	1	1	1	1	1	0
341	1	0	0	21	158	49	2	3	1	1	0	0	0	0	0	0	0	1	0	0	0	5	4	3	4	2	4	3	4	4	3	2	3	2	3	2	4	3	2	4	1	0	1	1	0	1	1	0	1
342	1	0	0	23	159	119	2	2	0	0	0	0	0	0	0	0	0	0	0	0	1	5	4	6	4	3	3	2	2	4	2	2	2	2	2	2	2	2	2	3	1	0	1	0	1	0	1	0	0
343	1	0	0	20	173	123	3	2	0	1	0	1	1	1	1	1	0	0	1	0	1	2	3	3	2	2	2	2	4	3	2	2	5	5	2	5	5	5	2	5	1	1	1	0	0	1	0	1	0
344	0	0	0	24	178	70	3	3	0	1	0	1	0	0	0	0	0	1	1	0	0	2	6	5	5	4	3	4	2	4	2	3	4	4	2	2	4	5	2	4	1	0	1	0	0	0	0	1	0
345	0	1	0	20	173	63	2	2	0	0	0	1	0	0	1	1	0	1	0	1	1	7	7	4	4	3	3	3	3	3	3	3	3	3	3	3	3	3	3	3	0	1	0	1	0	1	0	1	0
346	1	0	0	19	165	98	3	2	1	0	1	0	0	0	0	0	0	0	0	0	0	5	2	2	2	5	5	4	1	2	2	4	3	3	4	4	4	4	2	4	1	0	1	0	0	1	0	0	0
347	1	0	0	20	166	60	3	2	0	1	0	0	0	0	0	0	0	0	0	0	1	5	5	2	4	4	3	4	3	3	3	4	2	4	3	4	3	5	3	4	1	0	0	0	1	0	1	0	0
348	1	0	0	18	165	50	3	1	0	0	0	0	0	0	0	0	0	0	0	0	0	4	5	5	6	3	2	3	2	3	2	1	2	2	2	2	3	2	1	2	0	0	1	1	0	1	0	0	0
349	1	0	0	24	160	44	3	3	0	0	1	0	0	0	0	0	0	0	0	0	0	4	3	4	3	4	2	3	2	3	2	4	3	2	2	3	3	4	3	4	1	0	1	1	0	1	0	0	0
350	1	1	0	24	162	47	2	3	0	0	0	0	0	0	0	0	0	0	0	0	0	4	6	6	6	4	5	4	4	4	4	5	4	4	3	2	4	4	4	4	1	1	1	1	0	0	1	0	0
351	1	1	0	22	162	42	2	2	0	0	0	0	0	0	0	0	0	0	0	0	0	6	6	6	7	2	3	3	3	4	4	2	3	3	2	2	5	4	3	4	1	0	1	1	1	0	1	0	1
352	1	1	0	24	168	52	3	3	0	0	1	1	0	0	0	0	1	0	0	0	0	3	2	2	6	2	5	4	4	1	1	2	4	4	5	1	4	2	4	5	1	0	1	1	0	1	1	0	1
353	1	0	0	24	160	53	3	3	0	0	0	1	0	0	0	1	1	1	0	0	0	7	6	7	6	1	4	2	4	4	4	1	4	4	3	2	4	4	2	4	1	0	1	0	0	1	1	1	0
354	1	0	0	22	158	43	2	3	0	0	0	0	0	0	0	0	0	0	0	0	0	3	1	3	4	1	2	3	3	2	2	4	3	3	3	3	3	2	2	3	1	0	0	0	1	0	0	0	1
355	1	0	0	26	165	62	3	3	1	1	0	1	0	0	0	0	0	0	0	0	0	1	1	1	7	4	4	4	2	2	2	4	2	2	2	3	3	3	3	3	0	0	0	0	1	0	0	1	0
356	1	0	0	26	170	48	3	3	0	0	0	0	0	0	1	0	0	0	0	0	1	6	6	4	6	4	1	2	1	1	1	5	4	4	5	4	4	4	4	3	0	0	1	0	1	0	0	1	0
357	1	0	0	27	170	60	2	3	0	0	0	0	0	0	0	0	0	0	0	0	0	4	4	4	4	4	2	4	2	2	2	4	2	2	3	2	2	2	4	3	1	0	1	1	0	1	1	1	1
358	1	0	0	25	160	43	2	3	0	0	0	0	0	0	0	0	0	0	0	0	0	3	3	3	4	2	4	1	4	5	3	2	3	2	2	2	2	4	2	4	0	0	1	1	0	1	1	0	1
359	1	1	0	21	174	74	1	2	0	1	0	0	0	1	1	1	0	1	0	1	1	4	5	4	5	3	3	3	3	3	3	3	3	3	3	3	3	3	3	3	1	1	1	1	1	1	1	1	1
360	1	0	0	22	168	55	2	2	0	0	0	0	0	0	0	0	0	0	0	0	0	6	5	5	5	3	2	2	1	1	1	3	2	1	3	1	1	4	1	2	0	1	1	0	1	0	0	1	1
361	1	0	0	20	169	57	2	2	0	0	0	0	0	0	0	0	0	0	0	0	0	3	3	2	3	3	1	4	1	1	1	5	1	1	1	1	1	4	3	2	0	1	0	0	1	1	0	0	0
362	1	1	0	20	160	60	2	2	0	0	0	0	0	0	0	0	0	0	0	0	0	7	7	7	7	3	3	3	3	3	3	3	3	3	3	3	3	3	3	3	0	0	1	0	0	0	0	0	0
363	1	0	0	20	156	46	2	2	0	0	0	0	0	0	0	0	0	0	0	0	0	1	5	1	1	3	4	4	2	2	2	4	1	2	2	3	2	4	4	2	0	1	0	0	1	0	0	1	0
364	1	1	0	22	168	55	2	2	0	0	0	0	0	0	0	0	0	0	0	0	0	3	2	1	1	3	4	4	1	1	1	4	3	3	2	1	2	5	2	3	0	0	1	0	1	0	0	1	0
365	1	0	0	24	160	65	2	2	0	0	0	0	0	0	0	0	0	0	0	0	0	3	3	3	3	2	2	2	2	2	2	3	2	2	1	3	2	2	3	2	1	0	1	1	1	0	0	1	1
366	1	0	0	21	164	75	2	2	0	0	1	0	0	0	0	0	0	0	0	0	0	5	5	5	5	4	4	4	4	4	4	4	4	4	4	4	4	4	4	4	1	0	1	1	0	1	1	1	1
367	0	0	0	22	185	100	1	2	0	0	0	0	0	0	0	0	0	0	0	0	0	4	4	4	4	3	3	3	3	3	3	3	3	3	3	3	3	3	3	3	1	1	0	1	1	1	1	1	0
368	1	1	0	20	162	65	1	2	0	0	0	0	0	0	0	0	0	0	0	0	0	7	7	7	7	5	1	5	1	1	1	3	3	3	3	3	3	3	3	3	0	1	0	0	0	0	0	0	0
369	1	0	0	22	170	60	3	2	0	0	0	0	0	0	0	0	0	0	0	0	0	5	5	4	5	4	4	4	4	4	4	4	4	4	4	4	4	4	4	4	0	0	0	0	0	0	0	0	0
370	1	1	0	22	160	46	2	2	0	0	0	0	0	0	0	0	0	0	0	0	0	1	1	1	1	1	1	1	1	1	1	1	1	1	1	1	1	1	1	1	0	1	0	0	1	0	0	1	0
371	0	1	1	22	185	70	2	2	0	0	0	0	0	0	0	0	0	0	0	0	0	5	5	5	5	3	3	3	3	3	3	3	3	3	3	3	3	3	3	3	0	1	0	0	1	0	0	1	1
372	1	1	0	20	167	80	2	2	0	0	0	0	0	0	0	0	0	0	0	0	0	7	7	7	7	1	1	1	1	1	1	1	1	1	1	1	1	1	1	1	0	0	0	0	0	0	0	0	0
373	1	1	0	22	160	46	2	2	0	0	0	0	0	0	0	0	0	0	0	0	0	4	4	4	4	3	3	3	3	3	3	3	3	3	3	3	3	3	3	3	1	1	1	1	1	1	1	1	1
374	0	1	0	22	170	58	1	2	0	0	0	0	0	0	0	0	0	0	0	0	0	5	7	7	7	3	4	4	4	4	2	2	2	1	1	1	1	1	1	1	1	0	0	0	1	1	1	1	0
375	1	1	0	20	156	40	2	2	0	0	0	0	0	0	0	0	0	0	0	0	0	4	4	4	4	5	2	5	2	2	2	4	2	3	1	2	4	3	4	3	1	1	1	0	0	1	0	1	0
376	0	0	0	22	183	88	2	2	1	0	0	0	0	0	0	0	0	0	0	0	0	4	4	4	4	2	2	2	2	2	2	2	2	2	2	2	2	2	2	2	0	0	0	0	0	0	0	0	0
377	1	1	0	19	160	95	3	2	0	0	0	0	0	0	1	0	0	0	0	0	1	7	4	6	4	5	4	5	2	3	1	3	3	1	4	2	3	4	4	3	1	0	0	1	0	1	1	1	0
378	1	1	0	22	158	95	2	2	0	0	0	0	0	0	0	0	0	0	0	0	0	7	7	4	4	3	3	3	3	3	3	3	3	3	3	3	3	3	3	3	1	1	1	1	1	1	1	1	1
379	1	1	0	22	167	70	2	2	0	0	0	0	0	0	0	0	0	0	0	0	0	7	7	7	7	2	3	3	2	2	2	2	2	2	2	2	2	2	2	2	1	0	1	1	0	0	1	1	0
380	1	1	0	21	177	125	2	2	0	0	0	0	0	0	0	0	0	0	0	0	0	7	7	7	7	5	5	5	5	5	5	5	5	5	5	5	5	5	5	5	1	0	1	1	1	0	1	1	1
381	1	1	0	21	165	55	2	2	0	0	0	0	0	0	0	0	0	0	0	0	0	5	3	3	3	4	3	4	3	2	3	3	2	2	3	2	2	4	3	4	0	0	0	0	1	1	1	0	0
382	1	1	0	22	156	90	2	2	0	0	0	0	0	0	0	0	0	0	0	0	0	4	4	4	4	3	3	3	3	3	3	3	3	3	3	3	3	3	3	3	0	0	1	0	1	1	1	1	0
383	1	0	0	23	165	108	3	2	0	0	0	0	0	0	0	0	0	0	0	0	0	4	4	4	4	4	1	5	1	1	1	1	1	1	1	3	2	2	2	3	0	1	0	0	0	0	0	1	0
384	1	1	0	21	172	58	2	2	0	0	0	0	0	0	0	0	0	0	0	0	0	5	3	2	6	4	1	4	1	1	1	4	1	1	2	2	1	4	4	2	1	1	1	0	0	1	1	1	1
385	1	1	0	20	155	55	2	2	0	0	0	0	0	0	0	0	0	0	0	0	0	4	4	4	4	3	3	3	3	3	3	3	3	3	3	3	3	3	3	3	0	1	0	0	1	0	1	1	0
386	1	1	0	21	153	56	2	2	0	0	0	0	0	0	0	0	0	0	0	0	0	7	4	4	5	3	3	3	4	3	1	3	3	3	1	3	3	5	3	4	1	0	1	0	1	1	1	1	0
387	1	1	0	22	165	60	2	2	0	0	0	0	0	0	0	0	0	0	0	0	0	1	1	1	1	5	1	5	1	1	1	5	1	1	1	4	4	4	4	4	1	1	0	0	0	0	0	0	0
388	1	0	0	21	161	47	3	2	0	0	0	0	0	0	0	0	0	0	0	0	0	6	5	6	5	4	2	4	2	2	2	4	3	4	2	4	4	4	3	3	1	0	1	0	0	1	1	0	0
389	1	1	0	22	155	44	2	2	0	0	0	0	0	0	0	0	0	0	0	0	0	4	5	5	4	1	2	3	5	5	5	1	2	5	5	3	2	4	2	5	1	0	1	1	0	1	1	1	1
390	1	0	0	21	162	52	3	2	0	0	0	1	0	0	0	0	0	0	0	0	0	5	4	5	4	3	3	3	3	3	3	3	3	3	4	2	4	4	3	3	1	0	1	0	1	0	1	1	0
391	1	0	0	23	155	46	2	2	0	0	1	0	0	0	0	0	0	0	0	0	0	6	6	6	5	3	2	4	3	3	4	2	3	3	1	2	3	2	2	2	1	1	1	0	0	1	1	0	1
392	0	0	0	25	171	66	2	3	1	0	1	1	0	0	0	0	0	0	0	1	1	3	3	3	5	4	2	3	2	2	4	2	4	3	4	5	3	4	3	4	0	1	0	1	1	0	0	1	0
393	1	0	0	22	163	50	3	2	0	0	0	0	0	0	0	0	0	0	0	0	0	3	6	5	4	2	4	3	3	3	1	4	1	1	1	3	2	2	2	3	0	0	1	1	0	0	0	0	0
394	1	0	0	20	165	105	1	2	0	0	0	0	0	0	0	0	0	0	0	0	0	3	5	2	3	2	2	2	3	3	2	3	4	4	2	2	4	5	2	2	1	0	1	1	1	0	0	1	0
395	1	1	0	20	163	50	1	1	0	0	1	0	0	0	0	0	0	0	0	0	0	2	3	4	3	2	3	3	4	3	3	2	3	3	3	2	4	4	2	5	1	1	1	1	0	1	1	0	1
396	0	0	0	20	175	65	2	2	0	0	0	0	0	0	0	0	0	0	0	0	0	3	4	4	4	4	4	4	4	4	4	4	4	4	4	4	4	4	4	4	0	1	1	0	1	0	1	0	1
397	1	0	0	18	172	53	3	2	0	0	0	0	0	0	0	0	0	0	0	0	0	2	2	2	2	2	1	2	1	2	1	5	2	1	1	3	1	5	4	1	1	0	1	1	0	1	1	0	1
398	1	0	0	17	164	75	2	2	0	0	0	0	0	0	0	0	0	0	0	0	1	3	2	4	3	2	4	2	4	4	4	2	4	4	2	2	4	4	2	4	0	1	1	0	1	0	1	1	0
399	1	1	0	18	166	60	2	2	0	0	0	0	0	0	0	0	0	0	0	0	0	4	2	2	2	4	2	3	4	3	2	3	3	2	3	2	3	4	2	3	1	0	1	0	0	0	1	1	1
400	0	1	0	20	176	140	2	2	0	0	0	0	0	0	0	0	0	0	0	0	0	4	4	4	4	3	3	3	4	4	2	2	2	2	2	2	2	2	2	2	1	0	1	0	0	1	1	0	1
401	0	1	0	17	172	69	2	2	0	0	0	0	0	0	0	0	0	0	0	0	0	4	4	5	4	5	4	4	4	3	4	2	4	3	2	1	2	3	3	5	1	0	1	1	0	1	1	0	0
402	1	0	0	18	165	60	2	2	0	0	0	0	0	0	0	0	0	0	0	0	0	3	2	4	4	4	2	4	3	1	2	4	3	3	3	3	4	4	3	3	0	0	1	1	1	0	0	1	0
403	1	0	0	20	168	120	2	2	0	0	0	0	0	0	0	0	0	0	0	0	0	7	5	7	7	5	4	4	4	3	3	2	5	4	3	2	4	4	2	4	1	0	1	1	0	1	1	0	1
404	0	0	0	18	183	78	3	2	0	0	0	0	0	0	0	0	0	0	0	0	0	1	1	2	2	2	2	2	4	4	4	2	5	5	2	1	5	2	2	4	0	1	0	0	1	0	0	1	0
405	1	0	0	19	158	60	3	2	0	0	0	0	0	0	0	0	0	0	0	0	0	4	5	5	5	3	3	3	3	3	3	3	3	3	3	3	3	3	3	3	1	1	1	1	1	1	1	1	1
406	1	0	0	18	178	117	3	2	0	0	0	0	0	0	0	0	0	0	1	0	1	3	1	1	5	1	4	2	4	3	1	1	5	2	4	1	3	5	1	5	1	0	1	0	1	1	1	1	1
407	1	0	0	18	162	53	2	2	0	0	0	0	0	0	0	0	0	0	0	0	1	5	1	2	6	5	1	5	2	2	1	2	2	1	2	1	2	4	4	3	0	1	1	0	1	0	0	1	0
408	1	0	0	19	165	60	2	2	0	0	1	0	1	0	0	0	1	0	0	0	1	3	3	2	2	1	1	2	4	3	4	2	5	5	5	2	4	5	2	5	1	1	1	0	0	1	0	0	1
409	0	0	0	19	176	63	2	2	0	0	0	0	0	0	0	0	0	0	0	0	0	4	4	4	4	5	1	1	1	1	1	3	1	1	1	1	3	3	3	3	0	0	0	1	1	0	0	1	1
410	0	0	0	18	180	93	2	2	0	0	0	0	0	0	0	0	0	0	0	0	0	1	3	5	7	2	5	2	2	2	3	3	3	2	4	1	3	4	2	5	1	1	1	0	1	1	0	1	0
411	1	1	0	20	160	47	2	2	0	0	1	0	1	1	1	1	1	1	1	1	0	6	4	6	6	1	5	1	5	4	4	1	4	5	4	1	4	1	1	4	0	0	1	1	0	1	1	0	1
412	1	0	0	18	160	44	2	2	0	1	0	0	0	0	0	0	0	0	0	0	0	1	1	3	2	4	1	4	3	2	1	4	3	2	2	4	1	4	4	2	0	0	0	0	1	0	0	1	0
413	1	0	0	18	178	70	3	2	0	0	0	0	0	0	0	0	0	1	0	0	0	1	1	1	1	1	5	5	5	5	5	1	5	5	5	1	5	3	1	5	1	0	1	0	1	0	0	1	0
414	0	1	0	18	186	90	2	2	0	0	0	0	0	0	0	0	0	0	0	0	0	5	6	4	6	3	1	3	4	4	4	4	4	4	4	4	4	4	4	4	1	0	1	1	0	1	1	0	0
415	1	1	0	19	168	65	2	2	0	0	0	0	0	0	0	0	0	0	0	0	0	1	1	1	1	1	5	1	5	5	5	1	5	5	5	1	1	4	1	5	1	0	1	1	0	1	1	0	1
416	1	1	0	19	150	50	3	2	0	0	0	0	0	0	0	0	0	0	0	0	0	4	3	3	5	3	4	3	4	4	3	3	3	3	3	2	4	4	3	3	1	1	1	1	1	0	0	0	0
417	0	1	0	18	172	92	1	2	0	0	0	0	0	0	0	0	0	0	0	0	0	6	1	1	1	4	4	3	3	3	4	1	1	2	1	1	4	5	2	5	1	1	1	1	1	1	0	0	1
418	1	0	0	22	165	55	2	2	0	0	0	0	0	0	0	0	0	0	0	0	0	2	2	5	3	2	2	4	5	2	4	2	5	4	2	1	4	4	1	5	1	1	1	1	0	1	1	0	1
419	1	1	0	21	158	56	2	2	0	1	0	0	0	0	0	0	0	1	0	0	0	6	6	7	6	4	1	4	4	4	4	2	4	4	4	2	3	5	4	4	1	0	1	1	1	1	0	0	1
420	1	0	0	18	160	60	2	2	0	0	0	0	0	0	0	0	0	0	0	0	0	6	5	6	5	4	4	4	5	2	3	2	1	3	3	2	3	3	3	4	1	0	1	1	0	1	1	1	1
421	0	1	0	18	182	70	2	2	0	0	0	0	0	0	0	0	0	0	0	0	0	1	5	5	3	2	4	3	4	4	2	3	4	3	2	2	4	4	3	3	1	0	0	0	1	0	0	1	0
422	1	0	0	20	163	51	3	2	1	0	0	0	1	1	0	1	0	0	1	1	0	2	2	6	2	1	5	1	5	5	5	1	5	5	3	5	5	1	1	4	0	0	0	0	1	0	0	1	0
423	1	1	0	19	160	55	2	2	0	0	0	0	0	0	0	0	0	0	0	0	0	3	6	6	3	2	4	2	4	4	4	2	4	4	4	2	4	3	2	5	1	1	1	0	1	1	1	0	1
424	1	0	0	19	170	55	2	2	0	0	0	0	0	0	0	0	0	1	0	0	0	1	1	1	1	5	1	5	1	1	1	4	1	5	1	3	3	5	5	3	1	0	1	0	0	1	0	1	0
425	0	1	0	20	170	67	3	2	0	0	0	0	0	0	0	0	0	0	0	0	0	6	5	7	5	4	5	3	2	4	3	1	3	3	4	1	5	3	3	4	1	0	1	1	0	1	1	0	1
426	0	0	0	18	172	60	2	2	0	0	0	0	0	0	0	0	0	0	0	0	0	3	1	1	4	4	2	4	2	1	1	2	1	1	1	1	3	3	3	1	0	1	0	0	1	0	1	0	0
427	1	0	0	20	167	58	3	2	0	0	0	0	0	0	0	0	0	0	0	0	1	3	4	3	4	2	2	3	4	4	4	3	4	4	3	3	3	4	2	3	1	1	1	0	0	1	1	1	1
428	0	0	0	20	185	145	3	2	0	0	0	0	0	0	1	1	1	0	1	0	1	2	3	3	7	2	4	2	5	4	4	2	5	5	5	1	5	5	1	5	1	0	1	1	0	1	1	0	0
429	0	1	0	19	173	73	2	2	0	0	0	0	0	0	0	0	0	0	0	0	0	3	3	5	5	1	4	3	4	5	5	2	5	4	3	2	4	2	2	4	1	0	1	1	0	1	1	0	1
430	1	0	0	20	165	57	2	2	0	0	1	0	0	0	0	0	0	0	0	0	0	7	3	5	6	2	4	1	5	5	5	2	5	5	5	1	5	5	2	4	1	0	1	1	0	1	1	0	1
431	1	1	0	19	164	128	3	2	0	0	0	1	0	0	0	0	0	0	0	0	1	4	1	2	3	3	4	3	5	4	4	2	4	4	4	1	4	4	2	4	1	0	1	0	0	1	1	0	1
432	1	1	0	19	165	110	2	2	0	0	0	0	0	0	0	0	0	0	0	0	0	3	2	3	5	3	2	2	2	2	2	3	3	3	2	2	3	4	3	3	0	1	0	1	0	1	0	1	0
433	0	1	0	18	175	72	3	2	0	0	0	0	0	0	0	0	0	0	0	0	0	7	4	4	4	3	3	3	3	3	3	3	3	3	3	3	3	3	3	3	0	0	0	0	0	1	0	1	0
434	1	0	0	21	165	60	3	2	1	1	0	0	1	0	0	1	0	0	1	0	0	6	3	5	5	2	4	3	4	4	4	2	4	4	3	2	4	4	2	4	0	0	1	0	0	1	0	1	1
435	1	0	0	18	165	70	2	2	0	0	0	0	0	0	0	0	0	0	0	0	0	3	3	5	3	3	3	3	3	2	3	2	3	3	2	2	3	3	4	3	1	0	1	1	0	1	1	1	0
436	0	1	0	19	177	78	2	2	0	0	0	0	0	0	0	0	0	0	0	0	0	1	1	1	1	5	1	5	1	1	1	1	1	1	1	3	1	3	3	3	1	0	1	0	1	0	0	1	0
437	0	0	0	18	170	80	2	2	0	0	1	0	0	0	0	0	0	0	0	0	1	2	2	5	6	4	3	3	3	2	3	4	4	3	1	2	4	5	3	5	0	0	1	0	0	1	0	0	0
438	1	0	0	19	163	62	3	2	1	1	0	0	0	0	0	1	0	0	0	0	1	3	2	3	3	2	4	2	4	4	4	4	4	4	4	2	4	4	2	4	1	0	1	0	0	1	1	0	1
439	1	0	0	19	169	56	3	2	0	0	0	0	0	0	0	0	0	0	0	0	0	3	2	2	2	2	3	4	5	1	1	4	1	1	3	3	3	4	2	4	1	0	1	1	1	1	0	0	1
440	0	0	0	19	186	60	2	2	0	0	0	0	0	0	0	0	0	0	0	0	0	4	5	3	4	2	4	2	4	3	2	2	3	3	2	2	2	3	2	4	1	0	1	1	0	1	0	0	1
441	1	1	0	22	156	50	2	2	0	0	0	0	0	0	0	0	0	0	0	0	0	2	1	1	7	5	3	5	3	1	1	2	1	1	2	2	2	3	3	3	0	0	0	0	0	0	0	0	0
442	0	0	0	19	178	70	2	2	0	0	0	0	0	0	0	0	0	0	0	0	1	6	5	5	5	3	4	4	4	4	4	4	4	4	3	2	4	4	2	3	0	0	1	1	0	1	1	0	0
443	1	1	0	20	168	57	2	2	0	0	0	0	0	0	0	0	0	0	0	0	0	1	1	1	5	3	3	3	4	4	4	2	4	4	4	2	2	4	2	4	1	0	1	0	1	0	1	0	0
444	0	1	0	19	170	51	2	2	0	0	0	0	0	0	0	0	0	0	0	0	0	3	3	4	3	4	1	4	2	1	1	4	2	1	3	2	2	4	4	3	1	1	1	0	1	0	1	1	0
445	0	0	0	20	186	105	2	2	0	0	0	0	0	0	0	0	0	0	0	0	0	7	7	7	7	5	5	5	5	5	5	5	5	5	5	5	5	5	5	5	0	0	0	0	0	0	0	0	0
446	1	0	0	18	170	50	2	2	0	0	0	0	0	0	0	0	0	0	0	0	0	4	2	1	6	3	2	2	1	1	1	4	2	1	3	1	1	3	4	2	0	0	0	0	1	1	0	1	0
447	0	0	1	18	178	72	2	2	0	0	0	0	0	0	0	0	0	0	0	0	0	5	3	5	2	4	3	2	4	4	4	4	4	3	2	2	4	4	2	4	1	0	1	1	1	1	1	1	1
448	1	0	0	23	179	62	2	2	0	0	0	0	0	0	0	0	0	0	0	0	0	3	3	5	5	5	2	2	1	1	1	4	1	1	2	1	1	4	5	2	1	0	1	1	1	0	0	1	1
449	0	1	0	18	175	53	3	2	0	0	0	0	0	0	0	0	0	0	0	0	0	6	7	7	7	5	3	5	1	1	2	1	1	3	1	1	1	5	5	5	1	0	1	0	0	1	1	1	1
450	0	0	0	19	172	58	2	2	0	0	0	0	0	0	0	0	0	0	0	0	0	5	3	4	4	3	3	3	3	3	3	3	3	3	3	3	3	3	3	3	1	1	1	1	1	1	1	1	1
451	1	0	0	18	175	60	2	2	0	0	0	1	0	0	0	0	0	0	0	0	1	2	3	3	3	2	2	3	3	4	3	2	3	3	2	3	4	4	3	4	1	0	1	0	1	1	1	1	0
452	1	0	0	19	158	51	2	2	0	0	0	1	0	0	0	0	1	0	0	0	0	1	5	5	4	1	5	1	5	4	4	1	5	5	5	1	5	5	1	5	1	0	1	1	0	1	1	0	1
453	0	1	0	17	183	62	3	2	0	0	0	0	0	0	0	0	0	0	0	0	0	3	1	2	3	3	4	2	5	4	4	2	1	5	2	2	5	5	1	5	1	0	1	1	0	0	1	0	1
454	1	0	0	18	165	45	2	2	0	0	0	0	0	0	0	0	0	0	0	0	0	2	4	1	2	4	3	2	4	4	2	2	2	2	3	2	4	2	2	4	1	1	1	0	1	0	0	1	0
455	1	0	0	18	158	45	3	2	0	0	0	0	0	0	0	0	0	0	0	0	0	1	2	2	4	4	2	3	2	3	3	3	4	4	2	2	4	4	4	2	0	1	0	0	1	1	0	1	0
456	0	0	0	18	173	73	2	2	0	0	0	0	0	0	0	0	0	0	0	0	0	4	4	4	4	4	2	4	3	3	3	3	3	3	2	3	4	3	3	3	1	0	1	0	1	1	1	1	1
457	0	1	4	20	200	100	3	1	1	1	1	1	1	1	1	1	1	1	1	1	1	1	1	1	1	1	1	1	1	1	1	1	1	1	1	1	1	1	1	1	1	1	1	1	1	1	1	1	1
458	0	0	0	19	188	85	2	1	0	0	0	1	0	0	0	0	0	0	1	0	0	4	4	4	2	5	2	5	1	1	1	5	1	1	5	3	3	3	5	1	0	1	1	0	1	0	0	1	0
459	1	0	0	19	166	50	3	2	0	1	0	0	0	0	0	0	0	0	0	0	0	3	5	3	3	2	4	2	4	4	3	2	4	4	4	2	3	4	2	4	1	0	1	0	0	1	1	0	1
460	1	1	0	19	161	48	3	2	0	0	0	0	0	0	0	0	0	0	0	0	0	5	3	5	4	4	3	3	4	4	4	2	4	4	5	2	4	3	2	4	1	1	1	0	1	1	1	1	0
461	0	0	0	19	180	180	3	2	0	0	0	0	0	0	0	0	0	0	0	0	1	2	2	1	2	1	4	2	5	5	5	1	3	4	4	1	4	4	1	5	1	0	1	0	0	1	1	0	1
462	1	1	0	19	163	90	2	2	0	0	0	0	0	0	0	0	0	0	0	0	0	3	5	3	2	2	2	4	3	3	2	3	3	3	3	2	2	3	4	2	1	0	1	0	0	1	1	1	0
463	1	1	0	20	165	53	3	2	0	0	0	0	0	0	0	0	0	0	0	0	0	6	2	6	5	3	3	3	2	2	2	2	3	3	4	3	3	4	2	4	1	0	1	0	0	1	0	0	0
464	1	0	0	21	165	62	3	2	0	0	0	0	0	0	0	0	0	0	0	0	0	3	3	3	3	4	2	2	2	2	2	2	2	2	2	2	2	2	2	2	1	0	1	1	0	1	1	0	1
465	1	0	0	18	176	63	2	2	0	0	0	0	0	0	0	0	0	0	0	0	0	3	5	2	4	3	3	3	3	3	2	3	3	2	3	2	2	4	2	3	0	1	1	0	1	0	0	1	0
466	0	0	0	18	176	76	3	2	0	0	0	0	0	0	0	0	0	0	0	0	0	7	7	7	7	5	1	5	1	1	1	1	1	1	4	1	1	4	4	4	1	0	1	1	0	1	1	0	1
467	1	1	0	18	160	45	2	2	1	0	0	0	0	0	0	0	0	0	0	0	0	4	2	4	4	3	3	5	3	2	1	3	2	2	2	2	2	3	4	4	1	0	1	0	1	1	1	1	1
468	0	0	0	19	167	85	3	2	1	1	0	0	0	0	0	0	0	0	0	0	0	4	2	4	4	4	5	2	5	5	4	1	3	4	2	2	4	4	4	4	0	0	1	0	0	0	1	1	0
469	0	0	0	18	186	65	2	2	0	0	0	0	0	0	0	0	0	0	0	0	0	5	2	4	2	1	4	5	4	4	3	1	1	1	1	2	3	3	3	3	0	1	1	0	1	0	0	0	0
470	0	1	0	20	175	65	2	2	0	0	0	0	0	0	0	0	0	0	0	0	0	2	3	2	4	3	3	4	1	2	2	3	3	2	2	2	2	4	3	2	0	0	1	0	1	0	1	1	1
471	0	0	0	18	181	82	2	2	0	0	1	0	0	0	0	0	0	1	1	0	1	4	3	5	6	5	4	5	3	2	1	3	2	3	2	1	4	4	4	4	1	0	1	0	0	1	0	0	0
472	1	0	0	21	160	60	3	2	1	1	1	1	0	0	0	0	0	1	0	0	0	3	6	6	6	4	2	4	4	4	2	2	4	3	4	2	3	4	4	4	1	0	1	1	0	1	1	0	1
473	0	0	0	19	172	48	2	2	0	0	0	0	0	0	0	0	0	0	0	0	0	5	5	2	2	5	1	5	2	1	1	1	1	1	1	1	1	1	5	2	1	0	1	0	0	1	1	0	1
474	1	1	0	19	163	60	3	2	1	1	0	1	1	1	0	1	1	1	1	1	1	5	4	3	4	1	1	1	5	2	2	1	1	1	2	1	1	4	1	2	1	0	1	0	1	1	1	1	0
475	1	1	0	20	172	65	2	2	1	1	1	1	0	1	0	0	0	0	0	0	0	7	4	4	4	5	3	5	1	3	3	3	3	3	3	3	3	3	3	3	1	0	1	1	0	1	1	1	1
476	0	1	0	18	180	64	3	2	0	0	0	1	0	0	0	0	0	0	0	0	0	4	4	3	4	1	3	1	3	3	2	2	3	4	2	2	5	4	1	3	1	0	1	0	1	1	1	1	0
477	0	1	0	19	175	62	3	2	0	0	0	0	0	0	0	0	0	0	0	0	0	6	3	4	4	3	3	3	3	2	2	3	2	2	2	3	2	3	3	4	1	0	1	0	0	1	0	0	0
478	0	0	0	18	184	96	2	2	0	0	0	0	0	0	0	0	0	0	0	0	0	3	4	2	2	4	3	4	3	3	3	3	1	3	1	2	2	4	3	3	1	0	1	0	0	1	1	1	0
479	0	1	0	19	170	64	2	2	0	0	0	0	1	1	0	1	1	1	1	0	0	4	5	5	5	5	1	5	1	1	1	1	1	1	1	1	5	1	5	4	0	1	1	0	1	1	1	0	1
480	1	0	0	19	151	52	3	2	1	1	0	1	0	1	0	0	0	0	0	1	1	4	4	4	4	3	3	3	3	3	3	3	3	3	3	3	3	3	3	3	1	0	1	1	0	1	1	0	1
481	0	1	0	18	172	56	3	2	0	0	0	0	0	0	0	0	0	0	0	0	0	1	5	7	4	2	1	3	1	3	3	3	3	3	3	3	3	3	3	3	0	0	1	0	1	1	1	0	0
482	1	0	0	19	171	66	3	2	1	1	0	1	0	0	1	0	1	0	0	0	1	4	4	3	3	4	4	1	5	5	4	1	4	3	4	1	5	4	2	4	1	0	1	0	0	1	1	1	1
483	1	0	0	21	168	55	3	2	1	1	1	1	1	0	0	1	1	1	1	1	1	4	2	5	6	1	2	2	4	4	4	3	2	4	5	3	3	4	3	4	1	1	1	0	1	0	1	0	1
484	0	0	0	18	183	90	2	2	0	0	0	0	0	0	0	0	0	0	0	0	0	6	4	6	5	3	3	3	4	4	4	2	4	4	4	4	4	5	3	3	1	1	1	0	1	0	1	1	1
485	0	0	0	21	168	71	3	2	0	0	0	1	1	1	0	1	1	0	0	0	1	2	3	4	2	4	3	3	3	2	1	4	4	3	1	3	3	4	3	2	1	0	1	0	1	1	1	1	0
486	1	0	0	18	155	45	3	2	1	1	0	0	1	0	0	0	0	0	0	0	0	4	6	7	7	5	1	3	1	1	1	4	1	1	1	1	1	5	1	1	1	0	1	1	0	1	1	1	0
487	0	0	0	18	170	64	2	2	0	0	0	0	0	0	0	0	0	0	0	0	0	3	2	3	2	4	2	3	2	2	2	2	2	2	1	2	2	4	2	3	0	1	1	0	1	1	1	1	1
488	0	0	0	21	182	81	2	2	0	0	0	0	0	0	0	0	0	0	0	0	0	1	1	1	1	1	1	1	1	1	1	1	1	1	1	1	1	1	1	1	0	0	0	0	0	0	0	0	0
489	1	1	0	18	162	110	2	2	0	0	0	1	0	0	0	0	1	0	0	0	0	7	4	7	3	2	2	3	5	3	3	1	3	3	4	1	3	2	3	4	0	0	1	0	1	1	1	1	0
490	0	1	0	19	176	133	2	2	0	0	0	0	0	0	0	0	0	0	0	0	0	5	6	6	5	3	2	4	1	2	3	3	3	1	1	2	1	5	2	3	1	0	1	0	0	1	1	0	1
491	0	0	0	18	183	85	3	2	0	0	0	0	0	0	0	0	0	0	0	0	0	5	2	5	5	4	2	4	1	1	1	2	1	1	1	3	1	3	3	4	0	0	1	1	0	1	0	0	0
492	0	1	0	18	173	68	2	2	0	0	0	0	0	0	0	0	0	0	0	0	0	2	2	2	3	4	2	4	3	2	2	3	3	2	4	2	3	4	4	4	1	1	0	0	0	1	1	0	1
493	1	0	0	18	160	50	2	2	1	0	0	0	0	0	0	0	0	0	0	0	0	5	1	5	3	1	4	4	5	3	4	1	4	4	4	1	5	5	2	5	1	0	1	1	0	1	0	0	1
494	0	1	0	19	165	52	3	2	0	0	1	0	0	0	1	0	0	0	0	1	1	3	5	4	3	2	4	2	3	4	4	2	3	4	3	2	3	4	2	5	1	0	1	1	0	1	1	0	1
495	1	1	0	18	169	51	2	2	0	0	0	0	0	0	0	0	0	0	0	0	0	4	3	4	3	2	3	3	1	1	1	1	1	1	1	5	1	1	1	1	1	0	1	1	1	1	1	0	1
496	1	0	0	19	163	57	2	2	1	0	0	1	0	0	0	1	0	0	0	0	0	5	2	6	2	1	1	2	5	5	4	1	5	5	4	1	5	5	1	4	1	0	1	1	1	1	1	0	1
497	1	0	0	19	177	77	2	2	1	1	1	1	0	0	0	0	0	0	0	0	0	2	6	5	3	3	4	4	4	3	2	2	4	3	2	2	3	4	4	4	0	0	1	0	0	1	1	0	0
498	0	1	0	18	168	55	3	2	0	0	0	1	0	0	1	0	0	0	0	0	0	5	5	4	4	3	3	3	3	4	3	4	3	4	3	4	3	4	3	4	1	0	1	1	0	1	1	0	0
499	1	0	0	19	172	77	2	2	1	0	0	0	0	0	0	0	0	0	0	0	0	1	1	1	2	4	2	4	1	1	1	4	2	3	3	2	2	4	4	4	1	0	1	1	1	1	0	1	0
500	0	0	0	20	170	67	2	2	1	0	0	0	0	0	0	0	0	0	0	0	1	3	2	3	3	2	2	3	2	3	2	2	2	2	2	2	3	3	3	2	0	0	0	0	0	0	0	0	0
501	1	0	0	30	160	55	2	3	0	0	0	0	0	0	0	0	0	0	0	0	0	1	1	1	1	1	1	1	1	1	1	3	1	1	1	1	1	1	1	1	1	1	0	0	0	0	0	0	0
502	0	1	0	26	180	70	2	3	0	0	0	0	0	0	0	0	0	0	0	0	0	1	1	1	1	1	1	1	1	1	1	1	1	1	1	1	1	1	1	1	0	0	0	0	0	0	0	0	0
503	1	0	0	22	169	156	2	2	1	0	0	1	1	0	1	0	0	0	0	1	1	7	7	7	7	2	2	2	2	2	2	2	2	2	2	2	2	2	2	2	0	1	0	1	1	0	0	1	0
504	0	0	0	24	180	55	2	3	0	0	1	0	0	0	1	0	0	0	0	1	1	4	4	4	4	3	3	3	3	3	3	3	3	3	3	3	3	3	3	3	1	1	1	0	1	0	0	1	1
505	0	1	1	24	185	74	2	3	0	0	0	0	0	0	0	0	0	0	0	0	0	3	3	3	3	3	3	3	3	3	3	3	3	3	3	3	3	3	3	3	0	0	0	0	0	0	0	1	1
506	0	0	0	24	163	120	2	3	0	0	0	0	0	0	0	0	0	0	0	0	0	1	3	7	4	1	1	1	1	1	1	1	1	1	1	1	1	1	1	1	0	0	1	0	1	0	0	0	0
507	0	0	1	26	181	75	3	3	1	1	1	0	1	1	0	1	0	1	1	0	1	1	4	4	4	3	3	3	3	3	3	3	3	3	3	3	3	3	3	3	1	0	1	1	0	1	1	1	0
508	1	1	0	26	170	60	2	3	0	0	0	0	0	0	0	0	0	0	0	0	0	4	4	4	3	3	3	3	3	3	3	3	3	3	3	3	3	3	3	3	1	1	0	0	1	1	0	1	0
509	1	0	0	23	175	113	3	3	0	0	0	0	0	0	0	0	0	0	0	0	0	2	2	4	3	2	3	3	2	2	1	3	2	1	2	3	3	4	3	3	0	0	1	0	1	0	0	1	0
510	1	0	0	24	161	121	2	3	0	1	1	0	0	0	0	0	0	0	0	0	0	3	3	5	5	2	2	2	2	2	2	2	3	3	3	3	3	3	3	3	0	0	0	0	0	0	0	0	0
511	0	0	0	25	180	163	3	3	0	0	1	1	0	0	1	1	0	1	0	1	1	5	7	7	7	5	5	5	5	5	5	5	5	5	5	5	5	5	5	5	0	0	1	0	0	0	0	1	0
512	0	0	1	24	185	67	3	3	0	0	0	0	0	0	0	0	1	0	0	0	0	3	3	1	1	2	3	3	4	4	2	1	3	3	3	2	5	5	3	3	1	1	1	0	1	1	0	1	1
513	1	1	0	24	172	60	2	3	0	0	0	0	0	0	0	0	0	0	0	0	0	7	7	7	7	3	3	3	3	3	3	3	3	3	3	3	3	5	5	3	0	1	0	0	1	0	0	1	0
514	0	0	0	24	173	60	2	3	0	0	0	0	0	0	0	0	0	0	0	0	0	4	4	4	4	3	3	3	3	3	3	3	3	3	3	3	3	3	3	3	0	0	0	0	0	0	0	0	0
515	1	0	0	24	167	108	2	3	1	1	0	1	0	0	0	0	0	1	0	0	0	1	1	7	4	4	1	3	5	5	3	3	5	5	5	1	5	5	1	5	1	0	1	1	1	1	1	1	0
516	0	0	0	24	180	80	2	3	0	0	0	0	0	0	0	0	0	0	0	0	0	5	5	4	4	4	3	3	3	3	3	3	3	3	3	3	3	3	3	3	0	0	1	0	1	0	0	1	0
517	0	1	0	25	172	75	3	3	1	0	1	0	0	0	0	0	0	0	0	0	1	6	5	6	5	3	3	3	3	3	3	3	3	3	3	3	3	3	3	3	0	0	0	0	1	1	1	1	0
518	0	0	0	25	165	90	3	3	0	0	0	0	0	0	0	0	0	0	0	0	0	7	5	5	5	3	3	5	4	2	4	3	3	3	4	3	4	4	3	4	0	0	0	0	0	1	0	1	0
519	0	0	1	27	178	80	3	3	0	1	0	0	0	0	0	0	0	0	0	0	0	5	5	4	6	3	4	4	4	2	2	2	1	1	1	3	2	4	4	3	0	0	1	0	1	1	1	1	0
520	0	0	0	22	167	57	2	3	0	0	0	0	0	0	0	0	0	0	0	0	0	7	7	7	7	3	3	3	3	3	3	3	3	3	3	3	3	3	3	3	0	0	0	0	0	0	0	1	0
521	1	1	0	23	176	57	2	3	0	0	0	0	0	0	0	0	0	0	0	0	0	4	4	3	4	3	1	4	2	2	2	2	2	3	4	1	3	2	3	4	1	1	0	0	1	1	0	1	1
522	0	0	0	25	187	78	2	3	0	0	0	0	0	0	0	0	0	0	0	0	0	1	1	1	1	3	3	3	3	3	3	3	3	3	3	3	3	3	3	3	0	1	0	0	1	0	0	1	0
523	1	0	0	23	176	85	2	3	0	0	0	0	0	0	0	0	0	0	0	0	0	3	2	2	4	3	3	3	4	4	3	2	3	4	3	3	3	4	2	3	0	1	0	0	1	1	0	1	0
524	0	0	1	24	180	65	3	3	1	0	1	1	0	0	0	0	0	0	0	0	0	2	5	4	4	1	1	1	1	1	1	2	2	3	3	3	2	3	2	3	1	1	1	1	1	1	0	1	0
525	0	0	1	22	181	95	2	3	0	0	0	0	0	0	0	0	0	0	0	0	0	3	2	2	5	3	4	4	4	4	2	3	4	2	2	2	2	4	2	4	0	1	1	0	1	1	0	1	0
526	1	0	0	25	168	62	3	3	0	0	0	0	0	0	0	0	0	0	0	0	0	3	2	4	4	4	2	4	2	3	3	3	3	3	3	3	3	3	3	3	0	1	1	0	1	0	0	1	0
527	0	0	0	22	182	72	3	3	0	0	0	0	0	0	0	0	0	0	0	0	0	1	1	1	7	5	1	5	1	1	1	5	1	1	1	3	1	5	5	1	0	1	0	0	1	0	0	1	0
528	1	0	0	24	164	57	3	3	0	0	0	1	0	0	0	0	0	0	0	0	0	2	2	2	2	4	4	3	3	3	2	3	1	1	3	1	3	3	3	3	1	0	0	0	0	1	1	1	0
529	1	0	0	22	163	60	3	3	0	0	0	0	0	0	0	0	0	0	0	0	0	7	6	6	7	4	4	4	2	1	1	3	3	2	4	1	3	5	3	4	1	0	1	0	0	1	0	0	1
530	0	1	3	23	180	75	3	3	0	0	0	0	0	0	0	0	0	0	0	0	0	2	1	2	5	5	1	5	1	1	1	4	1	1	1	3	1	3	4	3	0	0	0	0	1	0	0	1	0
531	1	1	0	24	152	42	2	3	0	0	0	0	0	0	0	0	0	0	0	0	0	4	4	5	4	4	4	4	2	3	2	4	3	2	3	2	2	4	4	3	0	1	0	0	1	0	0	1	0
532	1	0	0	23	168	51	3	3	0	0	0	0	0	0	0	0	0	0	0	0	0	5	1	2	3	5	1	5	4	1	1	4	4	1	1	5	4	5	4	2	1	0	0	0	1	0	1	1	0
533	1	0	0	26	160	46	3	3	0	0	0	0	0	0	0	0	0	0	0	0	0	1	1	5	5	4	2	4	3	3	1	4	3	2	3	3	3	4	3	3	0	0	0	1	1	0	0	1	1
534	0	1	1	22	180	72	3	3	0	0	0	1	0	0	0	0	0	0	0	0	0	3	3	3	3	2	4	2	2	2	2	4	4	4	3	3	4	2	3	4	0	1	0	0	1	0	0	1	0
535	1	0	0	23	168	60	2	3	0	0	0	0	0	0	0	0	0	0	0	0	0	6	7	5	5	4	4	5	4	4	1	4	4	4	1	3	2	4	3	2	1	0	1	1	1	1	1	1	1
536	1	1	0	22	160	120	2	3	0	0	0	0	0	0	0	0	0	0	0	0	0	1	3	6	6	2	2	2	3	3	3	3	3	3	3	2	3	3	3	3	1	1	1	0	1	1	0	1	1
537	1	0	0	24	155	47	2	3	0	0	0	0	0	0	0	0	0	0	0	0	0	3	4	3	3	3	3	3	2	3	2	3	3	2	3	2	2	3	3	3	0	0	1	0	1	1	0	1	0
538	1	0	0	22	172	68	3	3	0	0	0	0	0	0	0	0	0	0	0	0	0	3	3	3	3	4	4	3	4	4	2	1	3	3	2	2	3	2	3	4	1	0	1	1	0	1	1	0	1
539	1	1	0	23	158	50	3	3	0	1	0	0	1	0	0	0	0	0	1	0	0	4	3	5	5	4	4	3	5	5	4	1	5	4	4	3	5	5	2	5	1	0	1	0	1	1	1	0	1
540	1	1	4	18	150	36	3	1	0	0	0	0	0	0	0	0	0	0	0	0	0	1	1	1	1	1	1	1	1	1	1	1	1	1	1	1	1	1	1	1	0	0	0	0	0	0	0	0	0
541	1	0	0	24	163	45	1	3	0	0	0	0	0	0	0	0	0	0	0	0	0	7	1	1	1	1	1	1	5	1	1	4	3	3	3	1	2	5	3	5	0	1	1	0	1	0	0	1	0
542	0	0	0	28	180	85	2	3	0	0	0	0	0	0	0	0	0	0	0	0	0	1	1	1	1	1	1	1	2	1	1	5	1	1	1	4	1	4	4	1	1	0	1	0	1	0	0	1	0
543	1	0	0	20	160	100	2	3	0	0	0	0	0	0	0	0	0	0	0	0	0	4	4	4	4	3	1	5	3	1	1	3	3	3	3	3	3	3	3	3	0	0	1	0	1	1	0	1	0
544	0	0	0	23	173	65	3	3	0	0	0	0	0	0	0	0	0	0	0	0	0	4	3	3	6	4	2	4	4	2	2	4	2	2	2	4	3	4	4	2	0	1	0	0	1	0	0	1	0
545	1	0	0	25	162	49	3	3	0	0	0	0	0	0	0	0	0	0	0	0	0	4	3	5	5	3	3	3	3	3	3	3	3	3	3	3	3	3	3	3	1	0	1	0	1	0	1	1	0
546	1	0	0	23	160	105	3	3	0	1	0	1	0	0	0	0	0	1	0	0	0	5	5	5	2	1	4	2	4	4	2	1	3	5	2	1	5	5	1	5	1	0	1	1	1	1	1	1	1
547	1	0	0	23	161	49	2	3	0	0	0	0	0	0	0	0	0	0	0	0	1	3	2	5	5	2	4	2	4	4	4	2	4	4	2	2	3	4	2	4	1	0	1	0	1	0	1	1	0
548	0	1	1	24	173	76	2	3	0	0	0	0	0	0	0	0	0	0	0	0	0	4	4	4	4	3	3	3	3	3	3	3	3	3	1	3	3	3	3	3	1	1	1	0	1	1	1	1	0
549	0	0	0	25	180	157	2	3	0	0	0	0	0	0	0	0	0	0	0	0	0	1	1	1	1	1	1	1	1	1	1	1	1	1	1	1	1	1	1	1	0	0	0	0	1	1	1	1	0
550	1	0	0	25	162	50	2	3	0	0	0	0	0	0	0	0	0	0	0	0	0	1	1	1	1	5	1	5	1	1	1	5	1	1	1	3	1	5	5	1	0	0	0	0	1	0	0	1	0
551	1	0	0	25	170	50	3	3	0	0	0	0	0	0	0	0	0	0	0	0	0	4	4	4	4	4	1	5	1	1	1	4	2	1	1	2	1	4	4	2	1	0	1	1	0	0	1	0	1
552	0	1	0	22	165	55	3	3	1	1	0	0	0	0	0	0	0	0	0	0	0	7	7	7	7	5	1	5	1	1	1	4	1	1	1	1	2	3	4	4	0	0	0	0	1	0	0	1	0
553	1	0	0	24	172	53	2	3	1	0	0	1	0	0	0	0	0	0	0	0	0	3	2	2	2	4	1	2	1	3	1	5	1	1	1	3	1	4	4	4	0	1	0	0	1	0	0	1	0
554	0	1	0	35	170	60	1	3	0	0	1	0	0	0	0	0	0	0	0	0	0	4	3	7	7	3	3	3	5	5	5	1	4	5	5	4	3	5	1	3	1	0	0	1	0	0	0	1	0
555	0	1	1	26	172	85	2	3	0	0	0	0	0	0	0	0	0	0	0	0	0	1	4	7	7	5	1	5	1	1	1	1	1	1	1	1	1	3	3	1	0	1	0	0	1	0	0	1	0
556	1	1	0	26	157	47	1	3	0	0	0	0	0	0	0	0	0	0	0	0	0	7	7	1	3	5	3	5	3	1	1	2	5	5	1	1	5	5	5	5	0	0	0	0	1	0	0	1	0
557	1	0	0	22	1158	102	3	3	1	0	0	1	1	0	0	1	1	1	1	0	0	1	1	1	4	2	4	2	1	3	3	3	4	4	3	3	4	4	3	3	0	0	1	0	1	0	0	1	0
558	1	1	0	24	163	49	3	3	0	0	0	0	0	0	0	0	0	0	0	0	0	4	1	3	2	3	2	3	1	1	1	3	1	1	1	3	1	3	3	3	1	1	0	0	1	0	0	1	0
559	0	0	0	24	175	80	1	3	0	0	0	0	0	0	0	1	1	1	0	1	1	5	4	4	4	3	3	3	3	3	3	3	3	3	3	3	3	3	3	3	0	0	0	0	1	1	1	1	1
560	1	0	0	26	162	50	2	3	0	0	0	0	0	0	0	0	0	0	0	0	0	4	4	4	4	3	3	4	3	3	2	3	2	3	4	3	3	4	3	3	1	0	1	0	0	0	0	1	0
561	1	1	0	26	167	65	3	3	0	0	0	0	0	0	0	0	0	0	0	0	0	1	1	1	4	5	1	5	1	1	1	1	1	1	1	3	1	5	5	1	0	0	1	1	0	1	0	0	1
562	1	0	1	25	163	67	3	3	1	1	0	1	0	0	0	0	0	0	0	0	0	5	2	1	4	4	2	4	2	2	2	3	3	3	2	3	2	4	3	3	1	0	1	1	0	1	1	0	1
563	1	1	0	23	167	52	2	3	0	0	0	0	0	0	0	0	0	0	0	0	0	1	1	1	1	5	2	5	1	2	1	4	1	1	1	3	2	5	3	3	1	1	1	0	1	0	0	1	1
564	1	0	0	25	161	60	2	3	0	0	0	0	0	0	0	0	0	0	0	0	0	5	2	6	6	5	1	5	1	1	1	4	1	1	1	3	1	3	5	1	0	1	0	0	1	0	0	1	0
565	0	0	0	32	173	63	2	3	0	0	0	0	0	0	0	0	0	0	0	0	0	2	2	6	2	2	2	4	1	1	1	2	2	2	1	1	2	3	2	4	0	0	0	1	0	0	0	0	1
566	1	0	0	24	166	52	2	3	0	1	0	0	0	0	0	0	0	0	0	0	0	4	1	1	4	4	4	4	4	1	1	2	2	3	3	1	3	1	1	5	1	0	1	0	0	1	1	0	1
567	1	0	0	26	158	41	2	3	0	0	0	0	0	0	0	0	0	0	0	0	0	3	3	5	3	4	1	4	1	1	1	2	1	1	1	2	1	4	2	4	1	0	1	1	0	1	0	1	1
568	1	1	0	22	170	54	3	3	0	0	0	0	0	0	0	0	0	0	0	0	1	2	1	1	2	3	1	4	2	1	2	5	1	2	2	4	2	5	3	2	0	1	0	0	1	0	0	1	0
569	0	0	0	25	180	90	1	3	0	0	0	0	0	0	0	0	0	0	0	0	0	4	4	4	4	3	3	3	3	3	3	3	3	3	3	3	3	3	3	3	0	0	0	0	0	0	0	0	1
570	1	1	0	28	165	52	2	3	0	0	0	0	0	0	0	0	0	0	0	0	0	4	4	4	4	3	2	2	4	3	3	3	3	3	3	2	2	3	3	3	0	0	0	0	1	1	1	1	0
571	0	1	0	26	170	72	2	3	0	0	0	1	0	0	0	0	0	0	0	0	0	4	4	4	4	3	3	3	3	3	3	3	3	3	3	3	3	3	3	3	0	1	1	0	1	0	0	1	0
572	0	0	0	23	180	62	2	3	0	0	0	1	0	0	0	0	0	0	0	0	0	4	1	1	4	5	1	5	1	1	1	5	1	1	1	5	1	4	5	1	0	1	0	0	1	0	0	1	0
573	0	1	4	25	178	68	1	3	0	0	0	0	0	0	0	0	0	0	0	0	0	1	7	1	1	5	1	5	1	1	1	1	1	1	1	1	1	1	1	1	0	0	0	0	1	1	0	1	0
574	1	1	0	26	168	53	2	3	0	0	0	0	0	0	0	0	0	0	0	0	0	5	5	5	4	3	3	3	3	3	3	3	3	3	3	3	3	3	3	3	1	0	0	0	1	0	0	0	0
575	1	0	0	25	164	46	2	3	1	0	0	0	0	0	0	0	0	0	0	0	0	1	3	3	4	5	1	5	1	1	1	5	1	1	1	4	1	3	4	3	1	1	1	0	1	1	0	1	1
576	1	1	0	24	168	52	3	3	0	0	0	0	0	0	0	0	0	0	0	0	0	5	2	2	2	4	3	4	2	4	2	3	2	2	2	2	3	4	3	3	1	1	1	0	1	1	1	1	0
577	1	1	0	26	158	51	2	3	0	0	0	0	0	0	0	0	0	0	0	0	0	1	1	1	1	4	2	4	3	2	1	4	2	1	2	4	1	5	4	2	0	1	0	0	1	0	0	1	0
578	1	0	0	23	175	59	2	3	0	0	0	1	0	0	0	0	0	0	0	0	0	2	2	2	2	4	2	4	3	2	1	3	2	2	3	3	2	4	4	3	1	0	0	0	1	0	0	1	0
579	1	1	0	22	168	51	2	3	0	0	0	0	0	0	0	0	0	0	0	0	0	5	2	4	3	4	2	4	1	4	2	4	2	4	2	4	4	4	4	4	0	1	0	0	1	0	0	0	0
580	1	0	0	23	163	58	2	3	0	0	0	1	0	0	0	0	0	1	1	0	1	2	2	1	2	2	4	2	4	4	2	1	3	5	5	1	5	5	2	4	0	1	1	0	1	0	0	1	0
581	0	0	3	26	178	75	3	3	0	1	0	0	0	0	0	0	0	0	0	0	0	1	1	1	1	5	1	4	3	3	5	4	3	4	4	2	2	2	2	2	0	0	0	0	0	0	0	0	0
582	1	0	0	24	168	120	2	3	0	0	0	0	0	0	0	0	0	0	0	0	0	6	4	5	3	4	2	4	4	3	3	3	2	4	4	2	3	3	4	4	1	0	1	0	1	0	0	1	0
583	1	0	0	21	169	53	2	2	0	0	0	0	0	0	0	0	0	0	0	0	0	3	3	4	3	5	1	5	1	1	1	5	1	1	1	3	2	5	5	1	0	1	0	0	1	0	0	1	0
584	0	0	1	26	179	80	2	3	0	0	0	0	0	0	0	0	0	0	0	0	1	3	3	4	3	2	2	2	2	2	2	2	2	2	2	2	2	2	2	2	0	0	1	0	0	0	0	1	0
585	1	1	0	23	165	55	2	3	0	1	0	0	0	0	0	0	0	0	0	0	0	4	4	4	4	3	3	3	3	3	3	3	3	3	3	3	3	3	3	3	1	0	0	0	0	0	0	1	1
586	1	0	0	23	160	49	3	3	0	0	0	0	0	0	0	0	0	0	0	0	0	6	4	6	5	2	3	3	3	3	3	3	3	3	3	3	3	3	3	3	1	0	1	0	0	1	1	1	1
587	1	0	0	27	170	66	2	3	0	0	1	0	0	0	0	0	0	0	0	0	0	4	4	4	4	3	3	3	3	3	3	3	3	3	3	3	3	3	3	3	0	1	0	0	1	0	0	1	0
588	1	1	0	24	170	62	2	3	1	1	0	1	0	0	0	0	0	1	0	0	0	1	1	4	2	2	3	4	3	3	2	2	2	4	4	1	2	4	2	4	1	0	1	1	0	1	1	0	1
589	0	0	0	25	175	67	2	3	0	0	0	0	0	0	0	0	0	0	0	0	0	4	4	4	4	3	3	3	3	3	3	3	3	3	3	3	3	3	3	3	1	1	1	1	1	1	1	1	1
590	1	0	0	22	156	56	3	3	1	1	0	1	0	0	0	0	0	1	1	0	0	7	3	7	6	1	5	1	5	4	5	1	1	4	4	2	5	4	1	5	1	0	1	1	0	1	1	0	1
591	1	0	0	25	170	60	2	3	0	0	1	0	0	0	0	0	0	0	0	0	0	3	3	3	3	4	2	2	2	4	2	2	2	2	2	2	2	2	2	2	1	0	1	0	0	1	1	1	0
592	1	1	0	26	162	58	2	3	0	0	0	0	0	0	0	0	0	0	0	0	0	3	1	1	1	5	1	5	3	1	1	3	1	1	3	1	1	3	3	3	1	1	1	0	1	1	1	1	0
593	1	1	0	25	159	108	2	3	0	0	0	0	0	0	0	0	0	0	0	0	0	1	1	1	1	4	1	5	1	1	1	5	1	1	1	5	1	4	5	1	0	1	0	0	1	0	0	1	0
594	0	0	0	24	180	63	2	3	0	0	0	0	0	0	0	0	0	0	0	0	0	4	1	1	4	3	3	5	1	1	1	3	1	3	3	1	1	4	4	2	0	1	1	1	1	0	0	1	0
595	1	1	0	24	165	95	2	3	0	0	0	0	0	0	0	0	0	0	0	0	0	6	6	7	7	5	1	5	1	1	1	5	1	1	1	5	3	5	5	2	0	0	0	0	1	0	0	1	0
596	1	1	0	25	153	125	3	3	0	0	0	0	0	0	0	0	0	0	0	0	0	1	1	1	1	5	1	5	1	1	1	3	1	1	1	3	1	4	4	1	0	1	0	0	1	0	0	1	0
597	0	1	0	25	185	85	3	3	0	0	1	0	0	0	0	0	0	0	0	0	0	5	7	6	6	2	5	3	3	3	3	3	4	4	4	2	2	2	2	4	1	0	1	1	1	1	1	1	1
598	1	0	0	24	158	44	3	3	0	0	0	0	0	0	0	0	0	0	0	0	0	2	1	1	1	4	4	4	5	4	2	2	1	1	3	1	2	3	4	4	1	1	1	0	1	1	1	1	0
599	1	0	0	23	170	115	2	3	0	0	0	1	0	0	0	0	0	0	0	0	0	5	2	1	1	5	1	5	1	1	1	5	1	1	1	5	1	5	2	5	1	0	1	0	1	0	0	1	0
600	0	1	1	24	186	80	2	3	0	0	0	0	0	0	0	0	0	0	0	0	0	1	3	4	4	5	1	5	1	1	1	5	1	1	1	3	3	3	3	3	1	1	1	0	0	1	0	1	1
601	0	0	0	26	180	77	2	3	0	0	0	0	0	0	0	0	0	0	0	0	0	4	4	4	4	5	1	5	1	1	1	3	1	1	1	1	1	3	5	4	0	0	0	0	1	0	0	1	0
602	1	0	0	25	165	55	2	3	0	0	0	0	0	0	0	0	0	0	0	0	0	4	4	4	4	3	3	3	3	3	3	3	3	3	3	3	3	3	3	3	1	1	1	1	1	1	0	1	1
603	1	1	0	24	159	58	2	3	0	0	0	0	0	0	0	0	0	0	0	0	0	4	4	4	4	5	1	5	1	1	1	5	1	1	1	4	1	5	5	1	1	0	1	0	1	0	0	1	0
604	1	0	0	19	177	65	3	2	0	0	0	0	0	0	0	0	0	0	0	0	0	6	5	7	6	3	2	3	2	3	3	3	3	3	3	3	3	3	3	3	1	0	1	1	0	1	1	0	1
605	0	0	0	30	174	68	2	3	0	0	0	0	0	0	0	0	0	0	0	0	0	4	4	1	5	5	1	5	1	1	1	5	1	1	1	5	1	5	5	1	0	0	0	0	1	0	0	1	0
606	1	0	0	23	172	82	2	3	0	0	0	0	0	0	0	0	0	0	0	0	0	5	2	5	2	4	4	4	4	4	2	4	3	3	2	1	4	4	4	4	1	1	1	0	1	1	1	1	1
607	1	1	0	25	173	72	3	3	0	0	0	0	0	0	0	0	0	0	0	0	0	1	1	2	1	2	3	3	4	1	2	4	3	4	3	2	3	5	2	4	0	0	0	0	1	1	0	1	0
608	1	0	0	23	164	46	3	3	0	0	0	0	0	0	0	0	0	0	0	0	0	2	4	4	4	4	1	5	1	3	3	3	1	4	4	1	1	3	4	4	1	0	1	0	0	1	1	1	1
609	0	0	0	25	173	56	2	3	0	0	0	0	0	0	0	0	0	0	0	0	0	4	4	4	4	5	1	5	1	1	1	5	1	1	3	3	3	5	5	3	1	1	1	0	1	0	0	1	0
610	1	0	0	25	166	55	3	3	0	0	0	0	0	0	0	0	0	0	0	0	0	1	1	3	3	2	3	4	1	1	2	4	2	2	1	4	2	4	3	1	0	1	0	0	1	0	0	1	0
611	1	1	0	30	171	60	3	3	0	0	0	0	0	0	0	0	0	0	0	0	0	4	5	3	6	2	3	3	3	3	3	2	5	4	3	1	3	4	2	4	0	0	0	0	1	1	1	1	0
612	1	1	0	24	158	45	3	3	0	0	0	0	0	0	0	0	0	0	0	0	0	4	4	4	4	3	3	3	3	3	3	3	3	3	3	3	3	3	3	3	1	1	1	1	1	1	1	1	1
613	1	1	0	26	160	45	2	3	0	1	0	1	0	0	0	0	1	0	0	1	1	3	2	1	2	2	3	2	4	4	4	3	4	4	4	3	4	4	2	4	0	1	0	0	1	0	0	1	0
614	1	0	0	26	169	55	3	3	1	1	0	0	0	0	0	0	0	0	0	0	0	1	4	3	3	3	3	3	3	3	3	3	3	3	3	3	3	3	3	3	0	1	1	0	1	0	0	1	0
615	0	0	0	19	180	79	1	2	0	0	0	0	0	0	0	0	0	0	0	0	0	5	5	5	5	3	3	3	3	3	3	3	3	3	3	3	3	3	3	3	1	1	1	1	1	1	1	1	1
616	1	0	0	24	169	50	2	3	0	1	0	0	0	0	0	0	0	0	0	0	0	4	4	4	4	3	3	3	3	3	3	3	3	3	3	3	3	3	3	3	1	0	1	0	1	0	1	0	0
617	0	1	0	23	180	120	1	3	0	0	0	0	0	0	0	0	0	0	0	0	0	5	5	3	3	5	5	5	4	3	3	3	3	3	3	3	3	5	5	2	0	1	0	0	1	1	0	1	0
618	0	0	3	19	183	78	2	2	0	0	0	0	0	0	0	0	0	0	0	0	0	4	4	4	4	3	3	3	3	3	3	3	3	3	3	3	3	3	3	3	0	1	1	0	1	1	0	0	0
619	0	0	0	24	175	85	2	3	0	0	0	0	0	0	0	0	0	0	0	0	0	7	4	1	7	3	3	3	3	3	3	3	3	3	3	3	3	3	3	3	1	1	1	0	1	0	0	1	0
620	0	0	1	25	178	75	2	3	0	0	0	0	0	0	0	0	0	0	0	0	0	4	4	4	6	4	2	3	3	1	1	3	1	1	1	1	2	2	3	3	1	0	0	0	1	0	0	1	0
621	0	0	0	19	180	65	2	2	0	0	0	0	0	0	0	0	0	0	0	0	0	7	7	7	7	5	5	5	5	5	5	5	5	5	5	5	5	5	5	5	0	0	0	0	0	0	0	0	0
622	1	0	0	24	167	64	2	3	1	0	0	1	0	0	0	0	0	0	0	0	0	1	7	2	3	4	4	4	1	1	1	4	1	1	1	4	2	4	5	2	0	1	0	0	1	0	0	1	0
623	1	1	0	20	187	58	1	2	1	0	1	1	1	1	0	1	0	0	0	1	1	7	4	3	5	4	4	2	4	4	2	4	3	4	4	4	4	4	2	4	0	0	1	0	1	1	1	0	1
624	0	0	1	18	180	62	3	2	0	0	0	0	0	0	0	0	0	0	0	0	0	4	4	4	3	1	1	1	1	1	1	1	1	1	1	1	1	1	1	1	0	0	0	0	0	0	0	0	0
625	0	1	0	18	180	51	2	2	0	0	0	0	0	0	0	0	0	0	0	0	0	1	1	1	1	1	1	1	1	1	1	1	1	1	1	1	1	1	1	1	1	1	1	1	1	1	1	1	1
626	1	1	0	25	172	104	3	3	0	0	1	0	0	0	1	0	0	0	0	1	1	4	5	4	5	5	5	5	4	4	4	3	4	3	4	4	4	4	3	3	1	0	1	1	0	0	1	0	1
627	1	0	0	20	156	58	2	2	0	0	0	0	0	0	0	0	0	0	0	0	0	4	4	4	4	3	3	3	3	3	3	3	3	3	3	2	3	3	3	3	1	0	1	0	1	1	0	0	0
628	0	1	0	23	175	80	2	3	1	1	1	1	1	1	1	1	1	1	1	1	1	7	7	7	7	5	5	5	5	5	5	5	5	5	5	5	5	5	5	5	0	0	0	0	0	0	0	0	0
629	0	1	0	18	174	64	2	2	0	0	0	0	0	0	0	1	0	0	0	0	1	4	4	4	4	3	3	3	3	3	3	3	3	3	3	3	3	3	3	3	1	1	1	1	1	0	1	1	0
630	1	0	0	23	170	112	2	3	0	0	0	0	0	0	0	0	0	0	0	0	1	5	5	2	3	3	3	3	3	4	2	3	4	3	3	2	4	4	2	3	1	0	1	1	0	1	1	0	1
631	1	0	0	23	173	56	3	3	0	0	1	0	0	0	0	0	0	1	0	0	0	6	6	7	6	2	3	4	4	3	2	2	2	4	1	1	3	4	2	4	1	0	1	1	0	1	1	0	1
632	0	0	0	24	170	80	3	3	0	0	0	0	0	0	0	0	0	0	0	0	0	1	1	1	1	1	1	1	1	1	1	1	1	1	1	1	1	1	1	1	0	0	0	0	0	0	0	0	0
633	1	0	0	25	164	48	2	3	0	0	0	1	0	0	0	0	0	0	0	0	0	4	2	2	3	4	2	3	1	2	1	4	1	1	2	2	1	4	4	3	1	1	1	0	1	0	0	1	0
634	1	1	0	23	162	50	2	3	0	0	0	0	0	0	0	0	0	0	0	0	0	4	3	4	4	3	4	3	1	3	3	1	4	3	3	5	3	5	4	4	0	1	0	0	1	0	0	1	0
635	1	0	0	23	169	60	2	3	0	0	0	0	0	0	0	0	0	0	0	0	0	4	4	3	4	3	3	3	1	2	1	2	2	2	1	3	2	1	3	3	1	1	1	1	1	0	1	0	0
636	1	1	0	19	171	88	2	2	0	0	0	0	0	0	0	0	0	0	0	0	0	7	7	7	7	5	1	1	2	1	1	4	1	1	1	1	1	1	1	1	0	1	0	0	0	0	1	0	1
637	1	0	0	18	174	82	2	2	0	0	0	1	0	0	0	0	0	0	0	0	1	5	5	4	3	3	3	3	4	3	2	3	2	3	3	3	4	2	3	3	1	1	1	0	0	1	1	1	1
638	1	0	0	19	170	57	1	2	0	0	0	1	0	0	0	0	0	1	0	0	0	2	1	6	2	3	3	3	3	3	3	3	3	3	3	3	3	3	3	3	0	1	0	0	1	0	1	1	0
639	1	0	0	28	162	59	3	3	0	0	0	0	0	0	0	0	0	0	0	0	0	4	2	7	3	4	2	4	4	1	2	5	1	2	1	4	4	5	4	4	0	1	0	0	1	0	0	1	0
640	0	0	0	23	178	70	3	3	0	0	0	0	0	0	0	0	0	0	0	0	0	4	2	2	3	3	1	4	1	1	1	4	1	1	1	4	1	4	4	1	0	1	0	0	1	0	0	1	0
641	0	0	0	24	172	73	3	3	1	1	1	1	1	1	1	1	1	1	1	1	1	3	4	4	4	3	3	3	3	3	3	3	3	3	3	3	3	3	3	3	1	1	1	1	0	0	1	1	0
642	1	1	0	24	162	47	3	3	0	0	0	0	0	0	0	0	0	0	0	0	0	2	1	3	1	2	2	4	2	2	4	3	1	2	1	1	5	5	1	4	1	1	1	0	1	0	0	1	0
643	0	1	0	23	175	60	3	3	0	0	0	0	0	0	0	0	0	0	0	0	0	4	4	4	4	5	1	5	1	1	1	5	1	1	1	5	1	5	5	1	0	1	0	0	1	0	0	1	0
644	1	0	0	24	163	58	2	3	0	0	0	0	0	0	0	0	0	0	0	0	0	3	2	3	3	3	2	3	4	3	3	2	3	4	3	2	4	4	3	3	0	1	0	0	1	1	0	1	0
645	1	0	0	25	156	48	3	3	0	0	0	0	0	0	0	0	0	0	0	0	0	2	3	2	2	1	2	2	2	2	2	3	3	2	2	2	2	2	2	2	0	1	0	0	1	1	1	1	0
646	1	0	0	19	169	68	2	2	0	0	0	0	0	0	0	0	0	0	0	0	0	4	3	4	4	3	3	3	2	3	3	2	3	3	3	3	3	3	3	3	1	1	1	0	1	1	1	1	0
647	1	0	0	17	169	58	2	2	0	0	0	1	0	0	0	0	0	0	0	0	0	1	3	1	4	5	1	5	1	1	1	5	1	1	1	5	1	5	5	1	0	1	0	1	1	0	0	1	0
648	1	0	0	18	163	40	2	2	0	0	0	0	0	0	0	0	0	0	0	0	0	4	2	2	3	5	1	5	1	2	1	5	2	1	1	2	2	5	5	1	1	1	1	1	1	0	0	0	1
649	0	0	0	18	180	70	2	1	0	0	0	0	0	0	0	0	0	0	0	0	0	4	4	4	4	3	3	3	3	3	3	3	3	3	3	3	3	3	3	3	1	1	1	1	1	1	1	1	1
650	0	0	1	18	176	85	3	1	0	0	0	0	0	0	0	0	0	0	0	0	0	5	2	3	3	2	1	4	3	2	2	3	2	2	2	2	2	2	2	2	0	1	1	0	1	0	1	1	0
651	0	0	0	21	182	80	2	2	0	0	0	0	0	0	0	0	0	0	0	0	0	3	4	6	6	4	2	4	2	2	2	4	2	2	2	3	2	3	4	2	0	0	0	0	1	0	0	0	1
652	1	1	0	19	168	58	2	2	0	0	0	0	0	0	0	0	0	0	0	0	0	4	4	4	4	3	3	3	3	3	3	3	3	3	3	3	3	3	3	3	1	0	1	0	1	0	0	1	0
653	1	0	0	18	173	73	2	2	0	0	0	0	0	0	0	0	0	0	0	0	0	5	5	5	5	3	3	3	3	3	3	3	3	3	3	3	3	3	3	3	0	0	0	0	0	0	0	0	0
654	1	0	0	17	160	46	2	2	0	0	0	0	0	0	0	0	0	0	0	0	0	3	3	3	4	3	2	4	2	2	2	4	2	2	2	2	2	4	4	3	0	1	1	0	0	0	0	0	0
655	1	0	0	25	167	115	3	3	0	0	0	1	0	0	0	0	0	0	0	0	0	3	3	6	2	2	3	4	4	4	2	2	4	5	2	2	5	5	2	4	1	0	1	1	0	1	1	1	1
656	1	0	0	23	165	60	2	3	0	0	1	0	0	0	0	0	0	0	0	0	0	4	4	2	2	3	4	3	4	4	4	3	1	3	3	3	3	4	3	3	1	0	1	0	1	1	0	1	0
657	0	0	0	19	175	65	2	2	0	0	0	0	0	0	0	0	0	0	0	0	0	1	2	4	4	5	1	5	2	2	2	2	2	2	2	3	2	3	4	3	1	1	1	0	1	1	1	1	0
658	0	0	0	19	182	65	2	2	0	0	0	0	0	0	0	0	0	0	0	0	0	4	4	4	4	3	3	3	3	3	3	3	3	3	3	3	3	3	3	3	0	0	1	1	0	0	0	1	0
659	1	1	0	18	160	57	2	2	0	0	0	0	0	0	0	0	0	0	0	0	0	2	2	2	2	2	3	3	3	3	3	3	3	3	3	3	3	3	3	3	1	1	1	1	1	0	0	1	1
660	1	1	0	21	158	50	2	2	0	0	1	0	0	0	0	0	0	0	0	0	0	3	2	6	4	5	2	5	2	2	2	5	2	2	2	3	2	3	5	2	1	0	0	0	1	0	0	0	0
661	1	0	0	18	168	65	3	2	0	0	0	0	0	0	0	0	0	0	0	0	0	2	1	2	2	4	3	5	2	1	1	4	1	1	1	3	2	3	4	1	0	1	0	0	1	0	0	1	0
662	1	0	1	21	162	108	3	2	0	0	0	0	0	0	0	0	0	0	0	0	0	4	4	4	4	5	1	5	3	3	3	3	3	3	3	3	3	3	3	3	0	0	0	0	1	0	0	1	1
663	0	0	3	22	183	65	2	3	0	0	0	0	0	0	0	0	0	0	0	0	0	6	4	6	5	3	1	4	1	2	2	4	2	2	2	3	3	4	2	2	0	1	0	0	1	0	0	1	1
664	1	0	0	19	156	56	2	2	0	0	0	0	0	0	0	0	0	0	0	0	0	3	6	6	6	4	3	4	2	3	3	4	2	3	4	4	4	4	3	4	0	0	1	1	0	0	1	1	1
665	0	0	0	19	187	67	3	2	0	0	0	0	0	0	0	0	0	0	0	0	0	4	4	4	4	3	3	3	3	3	3	3	3	3	3	3	3	3	3	3	0	1	0	0	1	0	0	1	0
666	1	0	0	21	160	56	3	2	0	0	0	0	0	0	0	0	0	0	0	0	0	2	3	2	2	2	4	2	4	3	4	2	4	2	2	2	4	4	2	4	1	0	1	1	0	1	1	0	1
667	1	0	0	26	174	65	3	3	0	1	0	1	0	0	0	0	0	0	0	0	0	3	2	3	2	3	3	3	4	4	3	2	3	3	4	2	3	3	3	3	1	0	1	1	0	1	1	0	0
668	0	0	0	18	180	147	2	2	0	0	0	0	0	0	0	0	0	0	0	0	1	7	7	7	7	5	2	5	2	2	2	5	2	2	2	2	2	4	4	2	0	1	1	0	1	1	0	0	1
669	1	1	0	19	160	50	2	1	0	0	0	0	0	0	0	0	0	0	0	0	0	4	4	4	4	5	3	3	3	3	3	3	3	3	3	3	3	3	3	3	1	1	1	1	1	1	1	1	1
670	1	1	0	24	163	60	2	3	0	0	0	0	0	0	0	0	0	0	0	0	0	1	2	1	1	2	3	2	4	3	2	2	4	1	1	2	3	2	2	4	1	0	1	0	0	1	0	1	0
671	1	0	0	18	168	47	3	2	0	0	0	0	0	0	0	0	0	0	0	0	0	2	3	4	2	3	4	4	3	2	2	4	2	2	2	1	2	3	3	2	0	0	1	0	1	1	0	1	1
672	1	0	0	18	170	75	2	2	0	0	0	0	0	0	1	0	0	0	0	0	0	5	3	3	4	3	3	3	2	3	2	3	3	3	3	2	4	3	3	2	1	1	0	0	1	1	1	1	0
673	0	0	0	19	181	69	2	2	0	0	0	0	0	0	0	0	0	0	0	0	0	4	5	4	3	2	4	3	5	4	3	1	1	5	3	1	2	2	2	4	0	0	0	1	0	1	0	0	1
674	1	1	0	20	162	48	2	2	0	0	0	0	0	0	0	0	0	0	0	0	0	5	5	4	5	3	2	4	2	4	4	2	4	4	3	1	4	4	2	4	1	0	1	0	0	1	1	0	1
675	0	1	0	25	175	70	2	3	0	0	0	0	0	0	0	0	0	0	0	0	0	6	7	5	6	5	1	5	1	3	1	4	1	1	1	2	1	4	5	4	0	0	1	0	1	0	0	1	0
676	1	0	0	19	160	47	2	2	0	0	0	1	0	0	0	0	0	0	1	0	0	2	6	6	2	5	2	5	4	2	1	4	3	1	1	4	2	5	5	2	1	0	1	0	1	0	0	1	0
677	1	1	0	22	170	55	3	3	0	0	0	0	0	0	0	0	0	0	0	0	0	1	2	6	1	3	3	4	4	3	3	3	3	3	3	3	3	3	3	3	1	1	1	1	1	1	1	1	1
678	1	0	0	18	172	53	2	2	0	0	0	0	0	0	0	0	0	0	0	0	0	4	7	7	7	1	2	3	1	1	3	3	1	3	1	3	3	4	1	4	0	1	0	0	1	0	0	1	0
679	1	1	0	18	160	45	2	2	0	0	0	1	0	0	0	0	0	0	0	0	0	2	1	4	4	3	2	3	1	3	2	3	3	3	3	3	3	3	3	3	1	1	1	1	1	1	1	1	1
680	1	0	0	19	170	53	3	2	0	0	0	1	0	0	0	0	0	0	0	0	0	4	3	3	4	3	3	3	3	3	3	3	3	3	3	3	3	3	3	3	1	0	1	0	0	1	1	1	1
681	1	0	0	18	158	55	2	2	0	1	0	1	0	0	0	0	0	0	0	0	0	4	4	4	4	4	4	3	4	4	4	4	4	4	3	2	2	3	3	3	1	1	1	1	0	0	0	0	0
682	1	0	0	19	170	48	2	2	0	0	0	1	0	0	0	0	0	1	0	0	0	3	2	6	6	5	1	5	1	1	1	5	4	1	5	5	1	5	5	1	1	0	1	0	0	1	1	0	1
683	1	0	0	18	168	100	2	2	0	0	0	0	0	0	0	0	0	0	0	0	0	4	4	3	4	4	3	4	3	2	2	3	2	2	3	2	3	3	3	2	0	1	0	0	1	0	0	1	0
684	0	0	0	25	178	80	3	3	0	0	0	0	0	0	0	0	0	0	0	0	0	6	6	6	6	4	4	4	4	4	4	4	4	4	4	4	4	4	4	4	0	0	0	0	1	0	0	0	0
685	1	0	0	24	178	70	3	3	0	0	0	0	0	0	0	0	0	0	0	0	0	4	4	4	4	2	3	3	3	4	4	2	3	3	1	1	4	3	3	3	1	0	1	1	0	1	1	1	1
686	1	0	0	18	155	49	2	2	0	0	0	0	0	0	0	0	0	0	0	0	0	7	7	7	7	5	2	3	1	2	2	2	4	2	1	3	3	5	3	2	0	1	1	0	1	0	0	1	0
687	1	1	0	24	170	65	2	3	0	0	0	0	0	0	0	0	0	0	0	0	0	2	2	4	4	4	3	4	2	3	3	3	3	3	3	3	3	3	3	3	1	0	1	1	0	1	1	1	0
688	1	1	0	24	168	23	2	3	0	0	0	0	0	0	0	0	0	0	0	0	0	4	4	4	4	5	2	5	2	2	2	4	2	2	2	3	3	3	3	3	0	0	0	0	1	0	0	1	1
689	1	0	0	23	160	100	3	3	0	0	0	0	0	0	0	0	0	0	0	0	0	1	1	2	3	2	2	2	2	2	2	2	2	2	2	2	2	2	2	2	0	0	1	1	0	1	1	1	1
690	0	0	0	24	180	76	2	3	0	0	0	0	0	0	0	0	0	0	0	0	0	3	3	3	3	2	2	2	2	2	2	2	2	2	2	2	2	2	2	2	0	0	0	0	1	0	0	0	0
691	0	0	0	24	180	75	2	3	0	0	0	0	0	0	0	0	0	0	0	0	0	4	4	4	4	3	3	3	3	3	3	3	3	3	3	3	3	3	3	3	0	1	0	0	1	0	0	1	0
692	1	0	0	23	170	55	2	3	0	0	0	0	0	0	0	0	0	0	0	0	0	2	2	3	2	5	1	5	1	1	1	4	2	1	1	2	1	3	4	1	0	0	1	0	1	0	0	1	0
693	1	0	0	25	160	57	3	3	0	0	0	1	0	0	0	0	0	0	0	0	0	3	4	3	4	2	5	3	5	5	5	2	4	5	1	2	3	4	2	3	0	0	0	0	1	0	0	1	0
694	0	1	4	19	170	77	1	3	1	1	1	1	1	1	1	1	1	1	1	1	1	7	7	7	7	5	5	5	5	5	5	5	5	5	5	5	5	5	5	5	1	1	1	1	1	1	1	1	1
695	1	1	0	23	163	55	2	3	1	1	0	0	0	0	0	0	0	0	0	0	0	1	1	1	1	4	1	4	3	3	1	3	1	1	2	1	3	4	4	3	0	0	0	0	1	1	1	1	0
696	1	1	0	18	160	49	2	2	0	0	0	0	0	0	0	0	0	0	0	0	0	3	3	6	3	4	4	4	4	3	3	2	4	3	3	4	3	3	3	3	1	0	1	1	1	1	1	1	0
697	1	1	0	19	161	58	3	2	0	0	0	0	0	0	0	0	0	0	0	1	1	3	3	4	3	3	2	4	3	3	2	3	3	2	3	3	4	2	3	3	0	0	0	0	0	0	0	0	0
698	1	0	0	26	160	54	1	3	0	0	0	0	0	0	0	0	0	0	0	0	0	6	4	4	4	2	2	3	3	3	2	3	2	3	3	2	2	3	3	4	1	0	1	1	0	1	1	0	1
699	1	1	0	23	160	52	2	3	0	0	0	0	0	0	0	0	0	0	0	0	0	4	4	6	4	4	4	4	4	4	4	4	4	4	4	4	4	4	4	4	0	0	0	0	1	0	0	0	0
700	1	0	0	20	170	61	3	2	0	0	0	1	0	0	0	0	0	1	0	0	0	2	2	2	2	5	1	5	1	1	1	5	1	1	1	3	1	1	5	2	0	1	1	0	1	0	0	1	1
701	1	0	0	23	161	57	2	3	0	0	0	0	0	0	0	0	0	0	0	0	0	4	3	7	4	1	2	4	4	2	3	1	3	1	3	2	1	4	3	4	0	0	1	0	0	1	1	1	1
702	1	1	0	18	161	52	2	2	0	0	1	0	0	0	0	0	0	0	0	0	0	4	4	3	3	3	2	3	2	2	2	3	2	2	2	2	3	3	3	3	0	1	1	1	1	1	1	1	0
703	1	0	0	18	176	85	3	2	0	0	0	0	0	0	0	0	0	0	0	0	0	7	7	7	7	5	5	5	5	5	5	5	5	5	5	5	5	5	5	5	0	0	0	0	0	0	0	0	0
704	1	0	0	18	168	52	2	2	0	0	0	0	0	0	0	0	0	0	0	0	0	2	2	1	4	4	2	4	1	1	2	4	2	2	2	3	1	4	3	2	0	1	0	0	1	0	0	1	0
705	0	0	0	18	170	65	3	2	1	1	1	1	1	1	1	1	1	1	1	1	1	6	6	6	6	4	4	4	4	4	4	4	4	4	4	4	4	4	4	4	0	0	0	0	0	0	0	0	0
706	1	0	1	26	162	48	3	3	0	0	0	0	0	0	0	0	0	0	0	0	0	1	2	2	6	3	3	4	4	2	4	3	3	3	2	2	4	4	3	4	0	0	0	0	1	0	0	0	0
707	1	1	0	19	154	49	2	2	0	0	0	0	0	0	0	0	0	0	0	0	0	3	4	3	4	5	2	5	1	1	1	4	1	1	1	4	1	4	5	1	1	0	1	0	1	1	1	1	1
708	1	0	0	24	165	54	3	3	0	0	0	0	0	0	0	0	0	0	0	0	0	1	1	3	3	5	2	5	1	1	1	5	2	2	1	5	1	5	5	1	0	0	0	0	1	0	0	1	0
709	0	1	0	19	170	100	2	2	0	0	0	0	0	0	0	0	0	0	0	0	0	4	7	4	5	5	5	5	1	3	5	5	1	1	3	3	3	3	5	3	0	0	1	0	0	1	0	0	1
710	0	1	0	18	171	59	3	2	0	0	0	0	0	0	0	0	0	0	0	0	0	4	3	2	6	2	2	4	4	2	2	4	4	4	2	4	4	4	4	2	0	1	0	0	1	0	1	0	0
711	1	0	4	23	162	46	3	3	0	0	0	0	0	0	0	0	0	0	0	0	0	2	2	6	5	4	4	4	2	2	4	4	4	4	4	4	4	4	4	4	0	1	0	0	1	1	0	1	1
712	1	1	0	18	158	50	2	2	0	0	0	0	0	0	0	0	0	0	0	0	0	4	4	4	4	3	3	3	3	3	3	3	3	3	3	3	3	3	3	3	1	0	1	0	0	1	1	0	1
713	1	0	0	18	166	65	2	2	0	0	0	0	0	0	0	0	0	0	0	0	0	4	2	2	1	3	4	3	5	4	4	2	2	4	4	1	3	5	1	4	1	1	1	1	0	1	1	0	1
714	0	0	0	18	183	81	2	2	0	0	0	0	0	0	0	0	0	0	0	0	0	3	2	3	4	4	2	4	2	3	3	3	2	2	2	2	2	3	3	3	1	1	1	0	1	1	0	1	0
715	0	0	0	24	175	110	2	3	0	0	0	0	0	0	0	0	0	0	0	0	0	5	4	3	3	3	2	4	3	2	1	4	1	1	1	2	1	2	3	3	0	1	0	0	1	0	0	1	0
716	0	1	0	26	181	65	3	3	0	0	0	0	0	0	0	0	0	0	0	0	0	5	6	5	5	5	1	5	1	1	1	5	2	1	1	4	3	4	4	2	0	0	0	0	1	0	0	1	0
717	1	1	0	18	160	46	2	2	0	0	0	0	0	0	0	0	0	0	0	0	0	6	3	7	3	1	4	1	3	4	3	1	4	4	4	1	4	4	1	4	1	0	1	1	0	1	1	0	0
718	1	0	0	18	165	55	2	2	0	0	1	1	0	0	0	0	0	0	0	0	0	4	2	4	4	3	3	3	3	3	3	3	3	3	3	3	3	3	3	3	1	1	1	1	1	1	1	1	1
719	0	0	0	26	180	90	2	3	0	1	0	0	0	0	0	0	0	0	0	0	0	3	2	1	2	3	3	3	4	1	1	1	3	3	3	4	2	4	2	4	0	1	1	0	1	1	0	1	0
720	1	0	0	21	160	65	2	2	0	0	0	0	0	0	0	0	0	0	0	0	0	6	1	2	2	1	3	3	3	3	3	3	3	3	3	3	3	3	3	3	0	0	0	0	1	0	1	1	0
721	1	0	0	25	170	110	1	3	0	0	0	0	0	0	0	0	0	0	0	0	0	5	5	4	4	3	3	4	3	2	3	3	2	3	3	3	3	3	3	3	0	0	0	0	0	0	0	1	0
722	0	0	0	19	178	130	2	2	0	0	0	0	0	0	0	0	0	0	0	0	0	2	2	2	4	3	3	3	3	3	3	3	3	3	3	3	3	3	3	3	1	1	1	1	1	1	0	1	0
723	0	1	0	18	181	77	3	2	1	1	1	0	0	1	0	0	0	0	0	1	1	4	4	4	4	3	3	3	3	3	3	3	3	3	3	3	3	3	3	3	0	0	0	0	0	0	0	0	0
724	0	0	0	33	180	70	1	3	0	0	0	0	0	0	0	0	0	0	0	0	0	4	4	4	4	5	1	5	1	1	1	5	1	1	1	5	1	5	5	1	0	1	0	0	1	0	0	1	0
725	1	1	0	19	164	52	2	2	0	0	1	1	0	0	0	0	0	0	0	0	0	4	4	4	4	3	3	3	3	3	2	2	3	3	3	3	3	3	3	3	1	0	0	0	1	1	1	1	0
726	1	0	0	18	175	80	2	2	0	0	0	1	0	0	0	0	0	0	0	0	0	2	1	2	4	3	3	2	4	2	2	3	3	2	3	2	2	2	4	3	0	1	0	0	1	0	1	1	0
727	0	0	0	25	185	92	2	3	0	1	0	0	0	0	0	0	0	0	0	0	0	1	4	5	4	5	1	5	1	1	1	3	1	1	1	1	1	3	5	1	0	1	0	0	1	1	1	1	1
728	1	1	0	19	166	52	3	2	1	0	0	0	0	0	0	0	0	0	0	0	0	1	1	1	1	2	3	5	2	1	2	4	1	1	1	1	4	5	4	3	0	0	1	1	0	1	1	1	1
729	1	0	0	18	165	68	2	2	0	0	0	0	0	0	0	0	0	0	0	0	1	1	2	1	2	3	5	3	4	1	3	3	3	3	3	1	3	4	3	3	0	0	1	0	1	1	1	1	0
730	1	0	0	25	170	60	2	3	1	1	0	1	0	0	0	0	0	0	0	0	0	4	4	4	4	3	3	3	3	3	3	3	3	3	3	3	3	3	3	3	0	0	0	0	0	0	0	0	0
731	1	0	0	18	163	57	2	2	0	0	0	0	0	0	0	0	0	0	0	0	0	5	2	3	1	4	4	5	1	1	1	3	1	1	2	2	3	5	5	3	1	1	0	0	1	1	0	1	0
732	1	0	0	18	167	55	2	2	0	0	0	0	0	0	0	0	0	0	0	0	0	4	3	3	5	4	2	4	4	4	3	4	3	4	4	4	4	5	3	2	0	0	0	0	1	0	0	1	0
733	1	0	0	25	166	48	3	3	0	0	0	0	0	0	0	0	0	0	0	0	0	4	4	4	4	4	3	3	3	3	3	3	3	3	3	3	3	3	3	3	0	0	0	0	1	0	0	1	0
734	1	0	0	17	160	50	2	2	0	0	0	0	0	0	0	0	0	0	0	0	0	1	2	3	3	2	3	3	4	4	4	2	4	4	2	2	4	4	2	4	1	0	1	1	1	0	1	0	0
735	0	1	0	20	180	67	2	2	0	0	0	0	0	0	0	0	0	0	0	0	0	4	4	4	4	3	3	3	3	3	3	3	3	3	3	3	3	3	3	3	0	0	1	0	1	0	0	0	1
736	1	1	0	23	163	47	2	3	0	0	0	0	0	0	0	0	0	0	0	0	0	1	3	1	1	2	1	4	2	1	1	2	1	1	4	2	1	4	2	4	1	0	1	0	1	1	0	1	0
737	1	0	0	18	171	58	2	2	0	0	0	1	0	0	0	0	0	0	0	0	1	2	2	2	3	2	3	2	4	2	2	4	2	2	2	2	2	4	2	3	0	0	1	0	1	0	0	1	0
738	1	1	0	19	162	51	2	2	0	0	0	0	0	0	0	0	0	0	0	0	1	4	2	2	2	4	1	4	2	2	1	4	2	2	2	4	2	4	4	2	0	0	1	0	1	0	0	1	0
739	1	0	1	19	167	50	3	2	1	1	1	1	1	0	1	1	1	1	0	0	1	5	5	6	6	1	4	1	4	4	4	1	4	4	4	2	4	4	2	4	1	0	1	1	0	1	1	0	0
740	1	1	0	19	160	53	2	2	0	0	0	0	0	0	0	0	0	0	0	0	0	4	5	5	5	2	4	2	4	4	4	2	4	4	3	2	4	4	2	4	1	1	1	0	1	1	1	0	0
741	1	1	0	22	163	50	2	3	0	0	0	0	0	0	0	0	0	0	0	0	0	2	2	2	3	4	1	4	3	3	3	3	3	3	3	1	1	5	4	3	1	0	1	1	1	1	0	1	0
742	1	1	0	19	162	47	2	2	0	0	0	1	0	0	0	0	0	0	1	0	1	3	3	3	4	5	1	5	1	1	2	2	3	2	3	3	4	3	5	4	1	0	1	0	1	0	0	1	1
743	1	0	0	22	160	43	2	3	0	0	0	0	0	0	0	0	0	0	0	0	0	5	2	3	3	2	1	3	2	3	2	2	3	2	4	2	3	4	2	4	1	0	1	1	0	1	1	0	1
744	1	0	0	23	163	54	2	3	0	0	0	0	0	0	0	0	0	0	0	0	0	4	4	4	4	3	3	3	3	3	1	3	1	1	1	3	3	3	4	2	0	0	0	0	1	1	1	1	0
745	1	0	0	18	169	77	2	2	0	0	0	0	0	0	0	0	0	0	0	0	0	3	2	1	3	4	2	4	2	2	2	4	2	1	1	2	2	3	4	3	0	1	0	0	1	0	0	1	0
746	1	1	4	19	196	66	3	2	0	0	0	0	0	0	0	0	0	0	0	0	1	7	7	4	7	5	1	5	1	1	1	1	1	1	1	3	1	5	5	1	0	1	1	0	0	0	1	1	0
747	1	0	0	19	167	48	2	2	0	0	0	0	0	0	0	0	0	0	0	0	0	2	1	1	4	3	3	3	3	3	3	3	3	3	3	3	3	3	3	3	0	1	0	0	1	0	0	1	0
748	1	0	0	22	160	58	2	3	0	0	0	0	0	0	0	0	0	0	1	0	0	2	2	3	2	3	4	2	3	3	2	3	2	1	1	3	2	5	2	4	0	0	1	0	1	1	0	1	0
749	1	0	0	20	167	60	3	2	0	0	0	0	0	0	0	0	0	0	0	0	0	1	1	1	1	2	3	3	3	2	1	2	3	3	4	1	2	5	3	3	1	0	1	0	0	1	1	1	0
750	1	1	0	19	153	84	2	2	0	0	0	0	0	0	0	0	0	0	0	0	0	2	1	4	4	3	2	3	2	2	2	3	2	3	2	3	3	3	3	3	0	1	0	0	0	0	0	0	1
751	0	1	0	26	180	70	2	3	1	1	1	1	1	1	1	1	1	1	1	1	1	2	3	5	5	2	1	3	3	4	4	3	4	4	5	2	3	4	4	4	0	0	0	0	0	1	1	1	1
752	0	0	1	21	185	66	2	2	0	0	0	0	0	0	0	0	0	0	0	0	0	4	4	4	4	3	3	3	3	3	3	3	3	3	3	3	3	3	3	3	1	1	1	1	0	0	1	1	0
753	1	0	0	23	166	61	2	3	0	0	0	0	0	0	0	0	0	0	0	0	0	4	4	4	4	3	3	3	3	3	3	3	3	3	3	3	3	3	3	3	0	0	0	0	1	0	0	1	1
754	1	1	0	23	166	94	2	3	1	0	0	0	0	0	0	0	0	0	0	0	0	4	1	1	3	3	2	5	1	1	1	4	1	1	1	4	1	4	4	1	0	1	0	0	1	0	0	1	0
755	1	1	0	24	158	53	2	3	0	0	0	0	0	0	0	0	0	0	0	0	0	2	1	1	1	4	1	4	3	2	2	1	2	2	2	1	4	4	4	4	1	0	1	0	1	1	1	1	0
756	1	1	0	18	165	104	2	2	0	0	0	0	0	0	0	0	0	0	0	0	0	2	3	4	4	3	3	3	3	3	3	3	3	3	3	3	3	3	3	3	1	0	0	1	1	0	1	0	0
757	1	0	0	20	165	42	2	2	0	0	0	0	0	0	0	0	0	0	0	0	0	6	2	3	4	2	2	4	2	4	1	2	2	3	2	3	3	4	3	4	1	0	1	0	1	1	0	1	0
758	1	0	0	26	162	47	2	3	0	0	0	1	0	0	0	0	0	0	0	0	1	1	1	1	4	4	1	5	1	2	1	5	1	1	1	5	1	5	3	1	0	1	0	0	0	1	0	0	0
759	0	0	0	36	185	95	3	3	0	0	0	0	0	0	0	0	0	0	0	0	0	4	4	4	4	3	3	3	3	3	3	3	3	3	3	3	3	3	3	3	0	0	0	0	0	0	0	0	0
760	0	0	0	20	183	59	2	2	1	1	1	1	1	0	1	1	0	1	0	1	1	5	5	5	6	4	4	4	4	4	4	4	5	5	5	5	5	5	5	5	0	0	0	0	0	0	0	0	0
761	1	1	0	19	164	47	2	2	0	0	0	0	0	0	0	0	0	0	0	0	0	4	4	4	4	3	3	3	3	3	3	3	3	3	3	3	3	3	3	3	1	0	1	1	1	1	1	1	1
762	1	0	0	18	170	54	2	2	0	0	0	0	0	0	0	0	0	0	0	0	0	4	4	4	4	3	3	3	3	3	3	3	3	2	2	2	2	2	2	2	0	0	1	1	0	0	0	0	0
763	1	1	0	19	157	53	2	2	0	0	0	0	0	0	0	0	0	0	0	0	0	4	1	1	2	2	2	3	2	2	3	3	2	2	3	2	3	3	2	2	0	0	1	1	0	1	1	1	0
764	1	0	0	18	164	57	2	2	0	0	0	0	0	0	0	0	0	0	0	0	0	3	3	4	5	2	4	4	4	4	4	4	4	4	4	1	2	4	1	4	1	0	0	1	0	1	1	0	0
765	1	0	0	18	163	50	2	2	0	0	0	0	0	0	0	0	0	0	0	0	0	4	4	4	4	2	3	2	3	4	2	2	4	3	1	2	5	3	2	2	0	0	0	0	1	0	0	1	0
766	0	1	1	25	185	160	2	3	1	0	0	0	0	0	0	0	0	0	0	0	0	7	7	7	7	1	1	1	1	1	1	1	1	1	1	1	1	1	1	1	0	0	1	1	0	0	1	1	0
767	0	1	0	19	165	52	2	2	0	0	0	0	0	0	0	0	0	0	0	0	0	3	5	5	5	3	3	3	3	3	3	2	3	3	3	3	4	4	4	2	1	0	1	0	0	1	1	1	1
768	0	0	0	20	187	63	3	2	0	0	1	0	0	0	1	0	0	0	0	1	1	4	4	4	4	3	3	3	3	3	3	3	3	3	3	3	3	3	3	3	0	0	1	0	0	0	1	0	0
769	1	1	0	18	165	51	2	2	0	0	0	0	0	0	0	0	0	0	0	0	0	2	1	3	3	5	1	5	1	1	1	2	2	2	1	1	1	4	5	4	0	1	1	0	1	0	0	1	0
770	1	0	0	19	165	50	2	2	0	0	0	0	0	0	0	0	0	0	0	0	0	2	1	3	3	3	3	1	4	4	3	4	4	4	3	2	3	5	4	3	1	1	1	0	1	1	1	0	1
771	0	1	0	18	172	50	2	2	0	0	1	0	0	0	1	0	0	0	0	1	1	4	4	4	4	3	3	3	3	3	3	3	3	3	3	3	3	3	3	3	0	1	0	1	1	0	0	0	0
772	1	1	0	21	175	55	2	2	0	0	0	0	0	0	0	0	0	0	0	0	0	4	4	4	4	5	1	5	1	2	3	3	3	3	3	3	3	3	3	3	0	0	0	0	1	0	1	0	0
773	0	1	0	23	180	70	3	2	0	0	0	0	0	0	0	0	0	0	0	0	1	5	3	4	4	4	2	4	5	4	4	3	3	3	4	4	4	3	4	3	1	0	1	1	0	1	1	0	1
774	1	0	0	20	170	68	2	2	0	0	0	0	0	0	0	0	0	0	0	0	0	1	1	2	2	2	2	2	2	2	3	2	2	2	2	2	2	2	3	2	0	0	1	0	0	1	1	0	1
775	1	1	0	19	168	52	2	2	0	0	0	0	0	0	0	0	0	0	0	0	0	3	3	3	3	2	4	4	3	3	2	2	3	3	3	3	3	3	3	3	1	0	1	0	0	1	1	0	0
776	1	1	0	20	168	52	1	2	0	0	0	0	0	0	0	0	0	0	0	0	0	5	4	5	4	2	2	3	3	2	2	2	2	2	2	2	2	3	2	2	0	0	0	0	1	0	0	1	0
777	1	0	0	21	163	53	2	2	1	0	0	0	0	0	0	0	0	0	0	0	0	2	3	2	2	2	4	2	4	4	4	2	4	4	2	2	4	4	2	4	0	1	1	0	1	0	0	1	1
778	1	0	0	21	168	57	2	2	0	1	0	0	0	0	0	0	0	1	0	0	1	3	4	6	3	3	4	4	4	4	2	2	3	2	2	2	5	5	3	4	1	0	1	0	1	1	1	1	1
779	1	0	0	18	165	50	2	2	0	0	0	0	0	0	0	0	0	0	0	0	0	7	7	7	6	3	3	3	3	3	3	3	3	3	3	3	3	3	3	3	0	0	0	0	1	0	0	1	0
780	1	1	0	21	165	61	2	2	0	0	0	0	0	0	0	0	0	0	0	0	0	3	3	6	6	2	2	3	4	3	3	3	3	3	3	2	2	3	2	2	1	1	1	1	1	1	0	1	1
781	1	0	0	20	171	70	2	2	0	0	0	0	0	0	0	0	0	0	0	0	0	5	2	6	6	5	4	5	5	3	3	1	3	2	2	1	2	4	4	3	0	0	0	0	0	0	0	1	0
782	1	1	0	19	165	110	3	2	1	1	0	1	0	0	0	0	0	0	0	0	0	4	3	6	4	2	3	4	2	3	2	2	3	2	2	3	2	3	3	3	1	0	1	0	0	1	1	0	1
783	1	1	0	19	169	78	2	2	0	0	0	0	0	0	0	0	0	0	0	0	0	2	1	3	7	4	3	3	3	2	2	3	3	3	2	2	2	4	3	4	1	1	1	1	1	1	0	0	1
784	1	0	0	20	165	55	2	2	0	0	0	0	0	0	0	0	0	0	0	0	0	2	2	2	2	4	4	4	2	2	2	2	4	4	3	1	4	4	4	4	1	0	1	1	0	1	1	1	0
785	1	0	0	20	158	48	2	2	0	0	0	0	0	0	0	0	0	0	0	0	0	4	1	1	7	1	3	3	1	3	3	2	4	3	1	4	1	5	2	1	0	1	0	0	1	1	1	1	0
786	0	1	0	22	166	47	2	2	0	0	0	0	0	0	0	0	0	0	0	0	0	4	2	5	4	4	3	2	1	1	2	4	2	2	1	2	2	3	4	1	1	0	1	0	1	1	0	0	0
787	1	1	0	20	160	50	2	2	0	0	0	0	0	0	0	0	0	0	0	0	0	3	4	3	2	4	3	3	4	3	3	2	2	2	2	2	3	2	3	3	1	0	1	1	1	1	1	1	1
788	1	0	0	20	164	59	2	2	0	0	0	0	0	0	0	0	0	0	0	0	0	5	3	5	5	4	3	4	3	3	3	3	3	3	3	3	3	3	3	3	0	1	1	0	1	0	0	1	0
789	1	0	0	21	165	57	3	2	1	1	1	0	0	0	0	0	0	0	0	0	0	3	4	4	4	3	4	2	3	3	2	3	3	4	3	3	4	5	5	5	1	0	1	0	0	0	1	0	0
790	1	0	0	18	161	53	2	2	0	0	0	0	0	0	0	0	0	0	0	0	0	4	3	3	4	4	2	4	2	2	2	3	3	2	2	2	2	2	2	2	1	0	1	0	1	1	1	1	1
791	1	0	0	24	175	65	2	3	0	0	0	0	0	0	0	0	0	0	0	0	0	4	4	4	1	5	2	5	1	1	1	1	1	1	1	1	1	1	1	1	0	0	0	0	1	0	0	1	0
792	1	0	0	20	169	56	2	2	0	0	0	0	0	0	0	0	0	0	0	0	0	7	4	7	7	2	4	1	4	4	4	2	4	4	4	4	4	4	4	4	1	0	1	1	0	1	1	0	1
793	1	1	0	21	153	48	2	2	0	0	0	0	0	0	0	0	0	0	0	0	0	4	2	2	2	5	1	5	1	1	1	5	3	1	1	3	1	5	5	2	1	0	1	0	1	1	0	1	0
794	0	0	1	19	190	150	2	2	0	0	0	0	0	0	0	0	0	0	0	0	0	4	4	4	4	3	3	3	3	3	3	3	3	3	3	3	3	3	3	3	0	0	0	0	0	0	0	0	0
795	1	0	0	18	169	55	3	2	0	0	0	0	0	0	0	0	0	0	0	0	0	1	2	3	1	5	3	5	1	4	4	3	3	3	1	3	3	5	3	2	1	1	0	0	1	0	0	1	1
796	1	0	0	18	170	60	2	2	0	0	0	0	0	0	0	0	0	0	0	0	0	7	1	1	4	3	3	3	3	3	3	3	3	3	3	3	3	5	3	1	1	1	1	0	0	1	0	1	1
797	0	1	0	20	180	70	2	2	0	0	0	0	0	0	0	0	0	0	0	0	0	1	1	1	1	5	1	5	5	3	3	3	3	3	3	3	3	3	3	3	0	0	0	0	0	0	0	0	0
798	1	1	0	21	160	48	2	2	0	0	0	0	0	0	0	0	0	0	0	0	0	4	4	4	4	3	3	3	3	3	3	3	3	3	3	3	3	3	3	3	0	0	0	0	0	0	0	0	0
799	1	0	0	21	158	56	3	2	0	0	0	0	0	0	0	0	0	0	0	0	0	3	3	5	3	2	4	3	3	2	2	3	2	2	2	2	2	3	3	4	1	1	0	0	1	0	0	1	0
800	0	0	0	18	185	98	2	2	0	0	0	0	0	0	0	0	0	0	0	0	0	4	4	4	4	3	3	3	3	3	3	3	3	3	3	3	3	3	3	3	0	0	0	0	1	0	0	1	0
801	1	0	0	18	158	55	3	2	0	0	0	0	0	0	0	0	0	0	0	0	0	1	4	1	2	3	3	3	3	3	3	3	3	3	3	3	3	3	3	3	0	0	0	1	1	0	1	1	0
802	1	0	0	19	170	55	2	2	0	0	1	0	0	0	0	0	0	0	0	0	0	4	5	6	3	2	3	4	2	3	3	2	4	3	2	3	4	3	2	3	1	1	1	0	1	0	1	0	0
803	0	1	1	18	170	67	2	2	0	0	0	0	0	0	0	0	0	0	0	0	0	2	3	2	3	1	1	2	3	3	2	1	2	2	4	1	1	3	3	3	1	0	0	1	0	1	0	0	1
804	1	1	0	18	163	50	3	2	0	0	0	0	0	0	0	0	0	0	0	0	0	4	4	4	4	3	3	3	3	3	3	3	3	3	3	3	3	3	3	3	1	1	1	1	1	1	1	1	1
805	0	1	0	18	170	56	2	2	0	0	0	0	0	0	0	0	0	0	0	0	0	1	1	1	1	1	1	1	1	1	1	1	1	1	1	1	1	1	1	1	0	0	0	0	0	0	0	0	0
806	1	1	0	19	168	62	2	2	0	0	0	0	0	0	0	0	0	0	0	0	0	3	6	2	5	4	2	4	1	1	1	4	3	3	2	4	1	4	4	1	1	1	1	1	1	1	1	1	1
807	1	0	0	18	167	58	2	2	0	0	0	0	0	0	0	0	0	0	0	0	0	1	7	7	7	4	2	3	3	3	3	3	3	3	3	3	3	3	3	3	1	0	1	1	0	1	1	0	0
808	0	1	0	18	180	160	3	2	0	0	0	0	0	0	0	0	0	0	0	0	0	1	1	1	1	1	1	1	1	1	1	1	1	1	1	1	1	1	1	1	0	0	1	1	0	0	1	0	1
809	0	0	0	19	183	100	2	2	0	0	0	0	0	0	0	0	0	0	0	0	0	2	1	2	7	3	3	3	3	3	3	3	3	3	3	3	3	3	3	3	0	1	0	1	0	1	0	1	0
810	1	1	4	19	179	60	3	2	0	0	0	0	0	0	0	0	0	0	0	0	1	2	2	2	5	4	3	3	3	3	3	3	3	3	3	3	3	3	3	3	0	0	0	0	0	0	0	0	0
811	1	0	0	18	165	55	2	1	1	0	0	0	0	0	0	0	0	0	0	0	0	3	3	4	2	3	4	4	3	2	2	3	1	3	1	3	2	4	2	2	1	0	1	0	1	1	1	1	0
812	1	1	0	20	166	68	2	2	0	0	0	0	0	0	0	0	0	0	0	0	0	3	2	1	1	3	2	4	1	1	1	1	1	1	1	1	1	1	4	3	0	1	1	0	1	0	0	0	0
813	1	0	0	18	162	58	2	2	0	0	0	0	0	0	0	0	0	0	0	0	0	2	1	4	2	5	5	5	4	2	1	3	4	4	5	2	1	3	3	1	1	0	0	0	0	1	0	1	1
814	1	0	0	24	166	55	2	3	0	0	0	0	0	0	0	0	0	0	0	0	0	4	3	2	4	3	2	3	4	4	3	3	2	2	2	2	2	4	2	4	1	0	1	1	0	1	0	0	1
815	1	1	0	19	156	48	2	2	0	1	0	0	0	0	0	0	0	0	0	0	0	3	3	3	3	5	2	4	3	2	3	1	3	3	5	1	1	1	3	5	1	0	1	1	0	1	1	0	1
816	0	1	0	20	180	60	2	2	0	0	0	0	0	0	0	0	0	0	0	0	0	5	5	5	5	5	4	4	4	4	4	4	4	4	4	4	4	4	4	4	0	0	0	0	0	0	0	0	0
817	1	1	0	21	168	65	3	2	0	1	1	1	0	0	0	1	0	0	0	0	0	1	1	1	1	1	1	1	1	1	1	1	1	1	1	1	1	1	1	1	0	0	0	0	0	0	0	0	0
818	1	0	0	18	158	46	3	2	0	0	0	1	0	0	0	0	0	0	0	0	0	5	5	2	2	3	4	2	4	4	2	1	1	2	2	2	4	3	3	4	1	0	1	1	0	1	1	1	1
819	1	0	0	20	163	52	2	2	0	0	0	0	0	0	0	0	0	0	0	0	0	1	2	1	1	3	2	5	3	2	1	3	1	2	4	1	2	5	4	2	1	0	1	0	1	0	0	1	0
820	1	0	0	18	164	53	2	2	0	0	0	0	0	0	0	0	0	1	0	0	0	1	1	1	5	3	2	3	1	2	3	5	3	3	1	4	4	4	4	3	0	1	1	0	1	0	0	1	0
821	0	1	0	19	180	72	2	2	0	0	0	0	0	0	0	0	0	0	0	0	0	2	4	4	7	5	3	3	3	3	3	3	3	3	3	3	3	3	3	3	1	0	1	0	1	1	1	1	1
822	0	1	0	19	179	60	2	2	1	0	0	1	0	0	0	0	0	0	0	0	0	2	2	3	2	2	4	2	4	4	4	2	4	5	2	2	5	3	2	5	1	1	1	1	1	1	1	0	0
823	0	0	0	18	172	58	3	2	0	0	0	0	0	0	0	0	0	0	0	0	0	4	5	6	3	2	4	2	4	4	4	2	3	4	3	2	5	5	2	4	1	0	1	0	0	0	0	0	0
824	0	1	0	18	175	85	1	2	0	0	0	0	0	0	0	0	0	0	0	0	0	1	1	5	6	1	4	1	1	1	1	3	1	1	1	2	1	1	5	2	1	0	0	0	1	1	0	0	1
825	1	1	0	18	160	56	3	2	0	0	0	0	0	0	0	0	0	0	0	0	0	2	3	4	5	2	4	3	5	3	4	3	4	3	3	3	4	4	2	4	1	0	0	0	1	1	1	1	0
826	1	0	0	23	168	80	2	3	0	0	0	0	0	0	0	0	0	0	0	0	0	5	5	5	5	3	3	3	3	3	3	3	3	3	3	3	3	3	3	3	0	0	0	0	1	0	1	1	0
827	1	1	0	20	158	45	2	2	0	0	0	0	0	0	0	0	0	0	0	0	0	5	2	7	3	3	3	3	4	3	3	1	3	3	3	1	3	2	2	4	1	0	1	1	0	1	1	0	1
828	1	0	0	20	167	50	3	2	0	0	0	0	0	0	0	0	0	0	0	0	0	3	2	5	3	2	2	1	2	5	4	2	5	4	1	4	5	5	1	2	1	1	1	1	0	1	1	0	0
829	1	0	0	20	172	60	3	2	0	0	0	1	0	0	0	0	0	0	0	0	1	5	4	4	3	2	3	3	4	4	4	2	4	4	3	3	4	4	2	3	1	0	1	0	0	1	1	1	1
830	1	0	0	20	164	115	2	2	0	0	0	0	0	0	0	0	0	0	0	0	0	1	2	1	4	3	1	3	1	1	1	5	1	1	3	5	1	5	5	1	0	1	0	0	1	0	0	1	0
831	1	1	0	22	160	47	2	2	0	0	0	0	0	0	0	0	0	0	0	0	0	4	3	4	4	3	3	3	3	3	3	3	2	2	2	2	3	3	3	3	0	1	1	0	1	0	1	1	0
832	1	0	0	25	171	49	2	3	0	0	0	0	0	0	0	0	0	0	0	0	0	5	4	2	2	5	3	4	3	1	1	4	2	2	1	4	2	4	4	2	0	0	0	0	1	0	0	1	0
833	1	0	0	23	170	54	3	3	1	0	0	0	0	0	0	0	0	0	0	0	0	1	1	1	1	2	2	5	3	1	1	3	2	2	1	3	2	4	3	2	0	1	0	0	1	0	0	1	0
834	1	1	0	23	155	53	2	2	0	0	1	0	0	0	1	0	0	0	1	0	0	7	3	7	5	3	4	2	4	3	4	2	4	3	4	2	4	4	2	5	1	0	1	1	0	1	1	0	1
835	1	1	0	23	164	70	2	3	0	0	0	0	0	0	0	0	0	0	0	0	0	1	3	1	3	5	1	5	1	2	1	5	1	1	4	3	3	4	5	3	0	1	0	0	1	0	0	1	0
836	1	1	0	20	155	52	2	2	0	0	0	0	0	0	0	0	0	0	0	0	0	5	4	4	3	2	3	3	3	3	3	3	3	3	4	3	3	3	3	4	1	0	1	1	1	1	1	1	1
837	1	0	0	22	158	41	2	3	0	0	0	1	0	0	0	0	0	0	0	0	0	4	3	4	4	3	3	3	3	3	2	4	2	2	2	2	3	2	2	4	1	0	1	1	1	0	0	1	0
838	0	1	0	24	180	150	3	3	1	0	1	1	0	0	1	1	0	1	0	1	1	7	7	7	7	3	3	3	3	3	3	3	3	3	3	3	3	3	3	3	0	0	0	0	0	0	0	0	0
839	0	0	4	18	180	80	1	3	0	0	0	0	0	0	0	0	0	0	0	0	0	7	7	4	4	3	3	3	3	3	3	3	3	3	3	3	3	3	3	3	1	0	1	1	0	1	1	1	0
840	1	1	0	25	172	116	2	3	0	0	0	0	0	0	0	0	0	0	0	0	0	3	4	4	4	3	3	3	3	3	3	3	3	3	3	3	3	3	3	3	0	1	1	0	1	0	1	1	0
841	1	1	0	24	160	46	2	3	0	0	0	0	0	0	0	0	0	0	0	0	0	5	5	5	5	3	3	3	3	3	3	3	3	3	3	3	3	3	3	3	1	0	1	0	1	0	0	1	0
842	1	0	0	24	164	52	3	3	0	0	0	1	0	0	0	0	0	0	0	0	0	2	2	1	2	4	2	4	2	2	2	4	2	2	4	2	2	4	4	2	0	0	0	0	1	0	0	0	1
843	1	1	0	23	165	50	2	3	0	0	0	0	0	0	0	0	0	0	0	0	0	1	1	1	1	4	1	5	1	1	1	1	1	1	1	1	1	1	1	1	0	0	1	1	1	1	1	1	0
844	1	0	0	25	168	66	3	3	0	0	0	0	0	0	0	0	0	0	0	0	0	3	4	5	4	2	4	4	4	2	3	1	4	3	3	1	3	4	2	5	1	0	1	0	1	1	1	1	0
845	1	0	0	23	170	52	3	3	0	0	0	0	0	0	0	0	0	0	0	0	0	3	1	2	2	2	2	2	2	2	2	4	2	2	2	3	3	4	3	2	0	0	1	0	1	1	0	1	0
846	1	0	0	24	167	55	2	3	0	0	0	0	0	0	0	0	0	0	0	0	0	1	1	1	1	5	1	5	1	1	1	5	1	1	1	5	1	5	5	1	0	0	0	0	1	0	0	1	0
847	0	0	0	25	180	70	2	3	0	0	0	0	0	0	0	0	0	0	0	0	0	4	4	3	3	2	2	2	4	2	2	1	3	1	2	1	2	2	2	2	1	0	1	0	0	1	1	0	1
848	1	0	0	25	166	62	2	3	1	0	1	1	0	0	0	0	0	0	0	0	0	1	2	2	1	4	4	4	2	2	1	2	2	2	4	2	4	3	4	4	1	0	0	0	1	0	0	0	0
849	1	0	0	25	160	45	2	3	0	1	0	0	0	0	0	0	0	0	0	0	0	2	1	5	4	4	2	4	2	2	1	5	2	1	3	3	3	3	3	3	0	1	0	0	1	0	0	1	0
850	0	1	1	18	180	70	3	3	0	0	0	0	0	0	0	0	0	0	0	0	0	1	1	1	1	5	1	5	1	1	1	5	1	1	1	1	1	1	1	1	1	1	1	1	1	0	0	1	0
851	1	1	0	25	165	56	2	3	0	0	0	0	0	0	0	0	0	0	0	0	0	5	4	5	4	3	4	4	1	2	2	4	3	3	4	2	3	4	4	3	1	1	1	0	1	1	1	1	0
852	1	0	0	23	166	56	3	3	0	0	0	0	0	0	0	0	0	0	0	0	0	5	2	4	3	4	1	4	1	1	1	4	1	1	1	4	1	4	4	1	0	1	0	0	1	0	0	1	0
853	1	0	0	25	174	61	3	3	0	0	0	0	0	0	0	0	0	0	0	0	0	4	3	3	2	3	3	4	2	2	2	3	2	3	2	3	2	4	4	3	0	1	0	0	1	0	0	1	0
854	1	0	0	26	163	70	3	3	1	1	0	1	1	1	0	1	0	1	0	0	0	5	5	5	5	4	5	2	5	5	5	3	5	5	5	5	5	4	3	5	0	0	1	1	1	1	1	1	0
855	1	1	0	24	169	60	2	3	0	0	1	0	0	0	1	0	0	0	0	0	1	4	5	4	4	3	3	3	5	4	3	3	3	3	3	3	3	4	4	3	0	0	1	1	0	1	0	1	0
856	1	1	0	24	161	58	2	3	0	0	0	0	0	0	0	0	0	0	0	0	0	2	2	2	2	3	3	3	3	3	3	3	3	3	3	3	3	3	3	3	1	1	1	1	1	1	1	1	1
857	1	0	0	26	160	53	2	3	0	0	0	0	0	0	0	0	0	0	0	0	0	6	4	5	5	5	1	5	3	1	3	3	1	1	1	1	1	4	4	2	0	1	1	0	1	0	0	1	1
858	1	0	0	28	167	51	2	3	0	0	0	0	0	0	0	0	0	0	0	0	0	3	3	5	6	2	3	5	3	2	1	4	2	2	3	3	4	4	3	3	1	1	1	0	1	0	1	1	0
859	0	0	0	21	173	68	2	2	0	0	0	0	0	0	0	0	0	0	0	0	0	4	4	4	4	3	3	3	3	3	3	3	3	3	3	3	3	3	3	3	1	0	1	1	1	0	0	0	0
860	1	0	0	20	168	45	2	2	0	0	0	0	0	0	0	0	0	0	0	0	0	3	3	2	2	3	2	3	2	2	2	2	2	2	2	2	2	2	2	3	1	0	1	0	0	1	1	0	1
861	1	1	0	28	162	54	2	3	0	0	0	0	0	0	0	0	0	0	0	0	0	4	1	1	2	4	3	5	3	1	1	2	3	3	5	1	1	5	3	5	0	1	0	0	1	0	0	1	0
862	1	0	0	23	160	48	2	3	0	0	0	0	0	0	0	0	0	0	0	0	0	1	3	1	2	5	1	5	1	1	1	5	1	1	1	3	1	5	5	1	0	1	0	0	1	0	0	1	0
863	1	1	0	23	163	150	3	3	0	0	0	0	0	0	0	0	0	0	0	0	0	5	7	6	7	3	4	4	4	4	4	4	4	4	5	3	3	3	4	4	0	0	0	1	1	0	0	1	0
864	1	0	0	19	172	50	1	3	0	0	0	0	0	0	0	0	0	0	0	0	0	1	2	2	2	2	2	2	2	2	2	2	2	2	2	2	2	2	2	2	0	0	0	0	0	0	0	0	0
865	0	0	0	22	190	60	1	3	1	1	1	1	1	1	1	0	0	0	0	0	0	1	7	7	7	5	5	5	5	5	4	5	4	4	5	4	4	4	4	4	1	1	1	1	1	1	0	1	1
866	1	0	0	25	176	46	3	3	0	0	0	0	0	0	0	0	0	0	0	0	0	1	1	1	1	1	1	1	1	1	1	1	1	1	1	1	1	1	1	1	0	0	0	0	0	0	0	0	0
867	1	1	0	24	168	56	3	3	0	0	0	0	0	0	0	0	0	0	0	0	0	5	1	5	2	4	2	5	1	1	1	1	2	2	2	1	3	4	4	2	1	0	1	1	1	1	1	0	1
868	1	0	0	26	168	58	3	3	0	0	0	0	0	0	0	0	0	0	0	0	0	1	5	2	1	3	3	3	3	2	1	4	2	1	2	2	2	5	4	2	0	0	0	0	1	0	0	1	0
869	1	0	0	25	163	100	2	3	0	1	0	1	0	0	0	0	0	1	0	0	0	2	2	4	2	2	3	2	4	4	4	3	4	4	2	2	4	4	2	3	1	1	1	0	1	1	1	1	0
870	1	0	0	23	163	56	2	3	0	0	0	0	0	0	0	0	0	0	0	0	0	7	7	7	7	5	1	5	1	1	1	5	1	1	1	3	3	3	3	3	0	1	0	1	1	0	0	1	0
871	1	1	0	25	165	56	2	3	0	0	0	0	0	0	0	0	0	0	0	0	0	1	2	1	1	5	1	5	1	1	1	5	1	1	1	1	1	1	5	3	0	1	0	0	1	0	0	1	0
872	1	1	0	24	163	80	3	3	0	0	0	1	0	0	0	0	0	0	0	0	1	1	1	1	1	5	5	5	5	5	5	1	5	5	5	1	5	1	1	5	0	0	1	0	1	0	0	1	0
873	1	1	0	1	1	1	1	1	0	0	0	0	0	0	0	0	0	0	0	0	0	1	1	1	1	1	1	1	1	1	1	1	1	1	1	1	1	1	1	1	0	0	0	0	0	0	0	0	0
874	1	0	0	26	168	59	2	3	0	0	0	0	0	0	0	0	0	0	0	0	0	5	3	4	2	2	3	3	2	1	1	1	1	1	1	1	1	1	1	2	1	0	1	0	1	1	1	1	0
875	1	0	0	25	165	57	3	3	0	0	0	0	0	0	0	0	0	0	0	0	0	2	3	4	1	4	3	4	3	2	1	2	2	1	4	2	1	5	4	3	1	0	1	0	0	1	1	0	0
876	0	1	0	23	182	77	2	3	0	0	0	0	0	0	0	0	0	0	0	0	0	2	3	5	3	2	2	4	2	2	2	3	2	2	2	2	2	3	2	4	0	1	0	0	1	0	0	1	0
877	1	1	0	25	162	98	2	3	0	0	0	0	0	0	0	0	0	0	0	0	0	4	4	4	4	3	3	3	3	3	3	3	3	3	3	3	3	3	3	3	0	1	0	0	1	0	0	1	0
878	1	0	0	23	171	58	2	3	0	0	1	1	0	0	0	0	0	0	0	0	1	3	3	2	2	3	2	2	2	3	3	5	1	3	3	3	3	3	3	3	0	1	0	0	1	1	0	1	0
879	1	1	0	23	163	48	3	3	0	0	0	0	0	0	0	0	0	0	0	0	0	4	4	4	4	3	3	3	1	1	1	3	1	1	1	1	1	1	1	1	0	1	1	1	1	1	1	1	1
880	1	1	0	23	168	53	3	3	0	0	0	0	0	0	0	0	0	0	0	0	0	5	5	3	2	3	4	3	4	3	2	3	2	2	2	1	4	3	3	4	1	1	1	1	0	1	1	1	1
881	1	1	0	23	158	45	3	3	0	0	0	0	0	0	0	0	0	0	0	0	0	5	3	3	3	3	3	3	3	3	3	2	3	3	2	2	3	3	3	3	1	0	1	1	0	1	1	1	1
882	1	0	0	24	158	44	2	3	1	1	1	1	0	0	0	0	0	0	0	0	0	2	3	3	3	2	3	2	4	2	2	2	3	4	4	3	3	4	4	3	1	0	0	1	0	1	1	1	1
883	1	0	0	24	170	54	3	3	0	0	0	0	0	0	0	0	0	0	0	0	0	2	3	5	3	3	3	2	2	2	1	2	2	2	1	4	2	4	3	2	0	1	0	0	1	1	0	1	0
884	1	1	0	25	163	112	2	3	0	0	0	0	0	0	0	0	0	0	0	0	0	1	1	1	2	5	3	5	1	2	2	3	2	2	2	1	2	3	4	2	0	1	1	0	1	0	0	1	0
885	1	0	0	24	162	58	3	3	1	1	0	1	0	1	0	1	0	1	0	1	1	4	4	4	4	3	3	3	3	3	3	3	3	3	3	3	3	3	3	3	0	1	0	1	0	1	0	1	0
886	0	1	0	24	175	134	3	3	0	0	0	0	0	0	0	0	0	0	0	0	0	4	4	4	4	4	3	3	3	3	2	3	3	2	3	3	4	3	3	3	0	0	1	0	1	0	0	1	0
887	1	1	0	27	160	48	3	3	0	0	0	0	0	0	0	0	0	0	0	0	0	4	4	4	3	2	3	4	3	3	2	3	3	3	3	3	3	3	3	3	1	0	1	1	1	1	1	0	1
888	1	1	0	23	166	50	2	3	0	0	0	0	0	0	0	0	0	0	0	0	0	4	4	4	4	3	3	3	3	3	3	3	3	3	3	3	3	3	3	3	1	0	1	0	1	0	0	1	0
889	0	0	0	26	165	60	2	3	0	0	0	0	0	0	0	0	0	0	0	0	0	5	5	5	5	4	4	3	2	3	3	3	3	3	3	3	3	3	3	3	0	0	0	0	1	0	0	1	0
890	1	1	0	21	158	60	2	2	0	0	0	0	0	0	0	0	0	0	0	0	0	4	4	4	4	3	3	3	3	3	3	3	3	3	3	3	3	3	3	3	1	1	1	1	1	1	1	1	1
891	1	1	0	25	168	63	2	3	0	0	0	0	0	0	0	0	0	0	0	0	0	3	4	2	5	4	2	4	2	2	2	3	4	4	4	3	2	4	4	4	1	0	1	0	1	1	1	0	1
892	0	0	0	26	184	130	3	3	0	0	0	0	0	0	0	0	0	0	0	0	0	3	6	6	5	4	2	4	2	2	2	3	3	3	1	2	2	4	4	3	1	1	0	0	1	0	1	1	1
893	1	0	0	23	170	59	2	3	0	0	0	0	0	0	0	0	0	0	0	0	0	2	4	4	4	3	3	3	3	3	3	3	3	3	3	3	3	3	3	3	1	0	1	0	1	1	1	0	1
894	1	0	0	26	165	54	3	3	0	0	0	0	0	0	0	0	0	0	0	0	0	3	3	3	3	2	2	4	3	2	2	3	2	2	2	2	2	3	3	3	1	0	1	0	1	1	1	1	0
895	1	1	0	23	165	53	3	2	0	0	0	0	0	0	0	0	0	0	0	0	0	2	2	2	2	4	2	4	2	2	2	3	2	2	3	2	2	2	2	3	1	1	1	0	1	0	1	1	0
896	0	1	1	24	183	74	2	3	0	0	0	0	0	0	0	0	0	0	0	0	0	4	4	4	5	1	4	4	3	4	4	4	1	4	1	1	1	1	1	4	1	0	1	0	1	1	1	1	0
897	1	0	0	18	175	80	2	2	0	0	0	1	0	0	0	0	0	0	0	0	0	5	4	4	3	3	4	3	4	4	4	3	4	3	3	2	3	3	2	4	1	0	1	1	0	1	1	0	1
898	1	0	0	23	162	50	3	3	0	0	0	0	0	0	0	0	0	0	0	0	0	1	1	1	1	4	2	5	3	2	4	2	4	2	1	5	2	2	4	5	1	0	1	0	1	1	1	1	1
899	1	0	0	18	166	55	3	2	0	0	0	0	0	0	0	0	0	0	0	0	0	6	3	7	4	5	3	5	4	2	3	3	3	3	4	3	3	5	5	2	1	1	1	0	1	1	0	1	1
900	1	0	0	20	164	57	3	2	1	0	1	1	0	0	1	1	0	1	0	1	1	4	4	4	4	3	3	3	3	3	3	3	3	3	3	3	3	3	3	3	0	1	1	0	0	1	1	1	0
901	1	0	0	25	167	60	2	3	1	0	0	0	0	0	0	0	0	0	0	0	0	2	2	2	2	3	2	3	2	2	3	2	3	3	4	3	3	3	3	3	0	1	1	0	1	0	0	1	0
902	1	0	0	23	164	53	2	3	0	0	0	0	0	0	0	0	0	0	0	0	0	3	2	2	3	3	3	3	2	3	2	3	2	2	3	2	2	4	3	4	1	1	1	0	1	0	0	1	1
903	1	1	0	23	162	47	2	3	0	0	0	0	0	0	0	0	0	0	0	0	0	4	4	5	3	4	3	4	1	1	1	3	3	1	1	2	3	3	3	3	0	0	1	0	1	0	0	1	0
904	1	0	0	26	166	75	2	3	0	0	0	0	0	0	0	0	0	0	0	0	0	1	1	1	7	5	1	5	1	1	1	5	1	1	1	5	1	5	5	1	0	1	0	0	1	0	0	1	0
905	0	1	0	25	179	150	2	3	0	0	0	0	0	0	0	0	0	0	0	0	0	4	1	1	3	3	1	4	5	3	3	3	3	3	3	3	3	3	3	3	1	0	1	1	1	1	1	1	0
906	1	0	0	24	168	49	3	3	0	0	0	0	0	0	0	0	0	0	0	0	0	2	2	6	2	4	1	4	1	1	1	4	1	1	1	3	3	4	4	1	0	0	1	0	1	0	0	1	0
907	1	0	0	1	1	1	1	1	0	0	0	0	0	0	0	0	0	0	0	0	0	1	1	2	1	3	3	3	3	3	3	3	3	3	3	3	3	3	3	3	0	1	0	1	1	0	1	0	1
908	1	0	0	22	173	55	2	3	0	0	0	0	0	0	0	0	0	0	0	0	0	1	1	1	4	4	2	4	4	2	3	2	3	4	4	3	3	4	4	3	1	0	1	1	0	1	1	0	1
909	1	1	0	20	162	43	2	2	0	0	1	0	0	0	1	0	0	0	0	1	1	3	4	5	5	3	3	3	3	3	3	3	3	3	3	3	3	3	3	3	1	1	1	1	1	1	1	1	1
910	1	0	0	23	164	60	3	2	1	1	0	1	1	1	1	1	0	0	0	0	1	1	1	2	1	2	5	2	5	4	4	1	3	2	4	1	4	5	4	5	1	0	1	1	1	1	1	0	1
911	0	1	0	18	174	50	2	2	0	0	0	0	0	0	0	0	0	0	0	0	0	5	6	7	7	5	2	5	2	2	1	3	3	1	1	1	1	5	3	4	1	0	1	1	1	0	0	1	1
912	1	1	0	23	156	56	3	3	0	0	0	0	0	0	0	0	0	0	0	0	1	1	5	5	2	2	4	3	5	4	4	2	5	4	4	2	4	3	3	4	1	0	0	1	0	1	0	1	1
913	1	0	0	20	175	55	2	2	1	1	1	1	0	0	1	0	0	0	0	0	0	4	4	4	4	3	3	3	3	3	3	3	3	3	3	3	3	3	3	3	0	0	0	0	0	0	0	0	0
914	1	0	0	22	160	55	3	3	0	0	0	0	0	0	0	0	0	0	0	0	0	4	1	7	5	4	3	3	3	3	3	3	3	3	1	1	1	3	3	2	0	0	1	1	1	0	0	1	0
915	0	0	0	88	888	8888	1	1	0	0	0	0	0	0	0	0	0	0	0	0	1	1	1	1	1	1	1	1	1	1	1	1	1	2	2	4	2	4	2	2	0	0	1	0	0	1	1	1	0
916	1	1	0	18	156	52	3	2	0	0	0	0	0	0	0	0	0	0	0	0	0	1	1	4	1	1	3	5	1	1	1	4	1	1	1	1	1	3	3	1	0	1	0	0	1	0	0	1	0
917	0	0	1	18	180	180	3	1	0	0	0	0	0	0	0	0	0	0	0	0	0	1	1	1	1	1	1	1	1	1	1	1	1	1	1	1	1	1	1	1	1	1	1	1	1	1	1	1	1
918	0	1	0	18	172	55	3	2	0	0	0	0	0	0	0	0	0	0	0	0	0	7	5	4	4	1	1	2	5	5	5	3	5	5	5	1	1	5	5	1	0	0	0	0	1	1	1	1	0
919	1	0	0	18	168	49	3	2	0	0	0	1	0	0	0	1	0	0	0	0	0	1	1	1	2	4	1	4	1	1	1	4	1	1	3	2	1	3	4	1	1	0	1	0	0	1	1	0	1
920	0	1	0	22	180	66	2	2	1	0	1	0	0	0	1	0	0	0	0	1	1	3	3	3	4	3	3	3	2	3	2	3	2	3	2	3	2	3	2	3	0	0	1	1	0	1	0	1	0
921	1	0	0	19	165	45	3	2	0	0	0	0	0	0	0	0	0	0	0	0	0	3	1	2	5	5	1	5	1	1	1	3	3	1	1	3	1	4	5	4	0	0	1	0	0	1	0	1	1
922	1	1	0	21	155	45	2	2	0	0	0	0	0	0	0	0	0	0	0	0	0	3	3	4	4	3	3	4	3	3	3	3	3	3	3	3	3	3	3	3	1	0	0	0	0	0	1	1	0
923	0	0	0	18	175	60	2	2	0	0	0	0	0	0	0	0	0	0	0	0	0	2	2	2	2	3	3	4	2	4	4	2	3	3	2	2	4	4	2	4	1	0	1	1	1	1	1	1	1
924	1	0	0	19	175	52	3	2	0	0	0	0	0	0	0	0	0	0	0	0	0	4	4	2	2	3	2	2	4	4	4	2	4	4	4	2	4	4	2	2	1	0	1	0	1	1	1	0	1
925	1	0	0	19	164	52	2	2	1	0	0	0	0	0	0	0	0	0	0	0	0	5	5	3	3	3	4	4	4	3	3	3	4	4	4	3	2	4	3	3	1	0	1	0	0	1	1	0	0
926	1	1	0	19	169	53	2	2	0	1	0	0	0	0	0	0	0	1	0	0	0	2	6	3	4	3	3	3	3	3	3	3	3	3	3	3	3	3	3	3	1	0	1	0	0	1	1	0	0
927	1	1	0	18	160	60	3	2	0	0	0	0	0	0	0	0	0	0	0	0	0	1	1	1	2	4	2	4	2	3	3	3	3	3	3	2	4	2	4	2	0	0	0	0	0	0	0	0	0
928	0	0	0	20	188	100	2	2	0	0	1	1	0	0	0	0	0	1	0	0	0	3	3	5	2	4	2	4	2	4	2	4	3	2	2	3	4	4	3	2	0	1	1	1	1	0	0	1	0
929	1	0	0	19	163	56	2	2	0	0	1	1	0	0	0	0	0	0	0	0	1	1	5	1	4	5	2	2	1	1	1	1	4	3	1	4	2	2	2	2	0	0	1	1	0	1	1	1	0
930	1	0	0	19	158	50	2	2	1	0	1	0	0	0	0	0	0	0	0	0	0	4	4	3	3	3	4	2	4	4	4	2	4	4	4	2	4	4	2	4	1	1	0	0	1	1	1	1	1
931	0	0	0	20	182	80	2	2	0	0	1	0	0	0	0	0	0	0	0	0	1	3	2	3	2	4	4	3	2	2	2	1	2	1	3	1	1	3	2	5	1	0	1	0	0	1	1	1	0
932	0	0	1	19	184	74	2	2	0	0	0	0	0	0	0	0	0	0	0	0	0	4	4	4	3	1	1	1	4	2	2	1	4	4	1	4	4	4	4	4	1	0	0	1	0	1	1	1	0
933	1	0	0	17	157	60	3	2	0	0	0	0	0	0	0	0	0	0	0	0	0	5	3	2	4	5	2	5	2	2	2	3	2	2	2	2	2	3	4	3	1	0	1	1	0	1	1	1	1
934	0	0	1	18	163	46	2	2	0	0	0	0	0	0	0	0	0	0	0	0	0	5	6	1	2	3	4	2	1	2	4	2	1	1	1	1	3	3	2	4	0	0	1	1	0	1	1	0	1
935	1	0	0	21	160	58	3	2	0	0	0	0	0	0	0	0	0	0	0	0	0	6	4	5	6	3	3	3	4	4	4	2	4	4	4	2	4	3	2	4	1	0	1	1	0	1	0	0	1
936	0	0	0	21	172	69	2	2	0	0	0	0	0	0	0	0	0	0	0	0	0	5	5	5	5	3	3	3	3	4	4	2	2	3	3	2	3	3	2	3	0	0	1	0	1	1	0	0	0
937	1	0	0	18	166	52	3	2	0	1	0	0	0	0	0	0	0	0	0	0	0	4	2	2	2	5	2	5	4	1	4	2	2	3	2	3	4	5	4	4	1	0	1	1	0	1	1	1	1
938	1	0	0	18	167	55	3	2	0	0	0	0	0	0	0	0	0	0	0	0	0	4	7	7	7	1	3	1	3	3	3	3	5	4	3	2	4	5	1	3	1	0	1	1	0	1	1	1	1
939	1	0	0	20	155	44	3	2	0	1	0	0	0	0	0	0	1	0	0	0	0	2	2	3	2	4	2	4	4	2	2	4	3	4	2	2	3	4	3	3	0	1	0	0	1	0	0	1	0
940	1	0	0	21	170	55	3	2	0	0	0	0	0	0	0	0	0	0	0	0	0	2	3	7	6	3	4	2	4	4	1	2	3	3	4	1	1	3	2	4	0	0	0	0	1	1	1	1	0
941	0	0	0	18	180	75	1	2	1	0	0	1	1	1	1	1	1	1	1	1	1	5	4	4	4	3	3	3	3	3	3	3	3	3	3	3	3	3	3	3	0	0	0	0	0	0	0	0	0
942	1	0	0	18	164	74	2	2	0	0	0	0	0	0	0	0	0	0	0	0	0	3	3	3	3	3	3	3	3	2	1	4	1	1	1	3	1	4	3	3	1	0	1	0	0	1	1	0	0
943	1	1	0	17	160	51	3	2	0	0	0	0	0	0	0	0	0	0	0	0	0	2	3	2	3	2	4	3	3	2	2	2	2	4	3	2	4	4	4	4	1	0	1	0	0	1	1	1	0
944	1	1	0	18	166	66	2	2	0	0	0	0	0	0	0	0	0	0	0	0	0	4	4	4	4	1	3	3	3	3	3	3	3	3	3	3	3	3	3	3	0	1	1	0	0	0	1	1	0
945	1	1	0	20	162	45	3	2	0	0	0	0	0	0	0	0	0	0	0	0	0	4	5	5	5	1	2	2	4	4	2	1	2	3	2	4	3	5	2	3	1	0	1	0	1	1	1	0	1
946	1	0	0	19	160	47	3	2	0	0	0	1	0	0	0	0	0	0	0	0	0	6	2	4	2	3	2	3	1	1	2	3	3	4	2	2	2	4	4	3	1	0	0	0	1	0	0	1	0
947	1	1	0	22	160	96	3	2	1	1	0	1	1	0	0	1	1	1	0	0	1	3	3	3	3	2	4	2	4	4	4	2	4	4	4	2	4	2	2	4	1	0	1	1	0	1	1	0	1
948	1	0	0	18	162	56	2	2	0	0	1	1	0	0	0	0	1	1	0	0	1	2	5	3	2	1	3	2	4	4	4	2	4	4	5	3	4	4	2	4	1	0	1	0	0	1	0	1	0
949	1	0	0	18	165	70	3	2	0	0	0	1	0	0	0	0	0	0	0	0	0	6	2	1	3	3	3	4	5	3	4	2	4	4	4	2	4	5	2	4	1	1	1	1	0	1	1	0	0
950	1	0	0	19	174	100	3	2	0	0	0	0	0	0	0	0	0	0	0	1	0	4	2	5	6	4	3	4	2	2	3	1	1	2	2	1	1	4	4	4	1	0	0	0	1	1	1	0	0
951	0	1	0	19	188	198	3	2	0	0	1	0	0	0	1	0	0	0	0	1	1	3	3	3	3	3	3	3	3	3	3	3	3	3	3	3	3	3	3	3	0	0	0	0	0	0	0	0	0
952	1	0	0	19	168	45	2	2	0	0	0	0	0	0	0	0	0	0	0	0	0	2	5	1	1	1	2	1	3	2	2	2	1	2	4	2	3	3	2	2	1	0	1	1	0	1	0	0	1
953	0	1	0	18	170	60	1	2	0	0	0	0	0	0	1	0	0	0	0	1	0	7	7	7	7	3	3	3	4	2	4	2	4	2	4	2	4	4	2	4	0	0	0	0	0	0	0	0	1
954	0	1	0	18	173	75	3	2	0	0	0	0	0	0	0	0	1	0	0	0	0	5	5	1	1	2	4	2	4	3	2	4	4	3	4	2	2	2	2	4	1	0	1	1	0	1	0	0	1
955	0	0	0	18	174	88	3	2	0	0	0	0	0	0	0	0	0	0	0	0	1	4	4	4	4	3	3	3	5	3	3	3	3	3	3	3	3	3	3	3	1	0	1	0	0	1	1	0	1
956	0	0	0	19	170	77	3	2	0	0	0	0	0	0	0	0	0	0	0	0	0	4	4	4	4	3	3	3	3	3	3	3	3	3	3	3	3	3	3	3	1	0	1	0	0	1	1	0	1
957	0	0	0	21	194	67	3	2	0	0	0	0	0	0	0	0	0	0	0	0	0	5	3	4	3	4	2	2	2	2	1	3	2	2	2	2	2	3	2	2	1	0	1	1	0	1	1	0	1
958	1	1	0	18	177	63	3	2	0	0	0	0	0	0	0	0	0	0	0	0	1	1	2	2	2	4	3	4	2	2	3	3	3	3	4	2	4	4	4	3	0	0	0	0	1	0	0	1	0
959	1	0	0	21	170	60	3	2	0	0	0	1	1	0	0	1	0	0	0	0	0	6	5	3	4	1	2	1	5	5	5	2	5	5	5	1	5	5	1	5	1	0	1	0	0	1	1	1	1
960	0	0	0	20	170	75	3	2	1	1	0	0	0	0	0	0	0	0	0	0	0	7	7	7	7	1	1	1	5	5	5	1	5	5	5	1	5	5	1	5	1	0	1	1	0	1	1	0	1
961	1	0	0	20	164	47	3	2	1	0	0	0	0	0	0	0	0	0	0	0	0	2	4	3	3	4	1	3	3	1	1	3	1	1	1	2	1	3	3	3	0	0	1	1	1	1	1	0	1
962	1	1	0	19	155	45	3	2	0	0	0	0	0	0	0	0	0	0	0	0	0	2	2	2	1	4	2	4	3	2	1	3	3	1	3	2	3	3	4	3	0	1	1	0	1	1	1	1	0
963	1	0	0	18	175	60	3	2	0	0	0	0	1	0	0	0	0	0	0	0	0	7	7	1	6	1	1	1	5	5	5	1	5	5	3	2	2	5	5	5	1	1	0	1	0	1	1	1	1
964	1	0	0	20	158	53	3	2	0	0	0	0	0	0	0	0	0	0	0	0	1	1	2	2	2	3	4	3	3	3	3	2	3	3	4	2	3	3	2	4	1	0	1	0	1	1	1	1	0
965	1	0	1	20	155	48	3	2	0	0	0	0	0	0	0	0	0	0	0	0	0	6	5	3	5	5	1	5	1	5	1	4	1	1	1	3	1	3	3	1	1	1	1	1	1	1	0	0	1
966	1	0	0	20	170	67	3	2	0	0	0	1	0	0	0	0	1	1	0	0	0	5	2	7	2	2	3	2	4	2	3	2	2	3	1	2	2	4	2	3	1	0	1	0	0	1	1	0	1
967	0	0	0	23	184	140	2	2	0	0	0	0	0	0	0	0	0	0	0	0	0	4	4	4	4	3	3	3	3	3	3	3	3	3	3	3	3	3	3	3	0	0	0	0	0	0	0	0	0
968	0	1	0	20	172	75	2	2	0	0	0	0	0	0	0	0	0	0	0	0	0	6	4	5	3	2	2	3	4	4	4	2	3	2	4	3	3	4	4	3	1	0	1	0	1	1	0	1	0
969	0	0	0	20	172	50	2	2	0	0	0	0	0	0	0	0	0	0	0	0	0	7	3	3	4	5	1	5	1	1	1	5	1	1	1	4	3	3	1	1	0	0	1	1	0	0	1	0	0
970	1	0	0	19	161	55	3	2	0	0	0	0	0	0	0	0	0	0	0	0	0	7	6	5	5	1	5	2	5	5	5	3	5	5	5	2	2	2	2	4	1	1	1	0	0	1	1	0	0
971	0	0	0	21	185	110	3	2	0	0	1	1	0	0	0	1	0	0	0	0	1	6	3	2	5	4	3	4	1	2	1	4	2	2	1	1	2	4	4	2	0	1	0	0	1	1	0	1	0
972	1	1	0	20	165	50	2	2	0	1	0	0	0	0	0	0	0	0	0	0	0	2	5	5	5	4	2	4	2	2	2	4	3	2	4	2	3	4	4	3	1	0	1	0	1	1	1	0	1
973	1	0	0	19	163	57	2	2	0	0	0	1	0	0	0	0	0	0	0	0	0	7	2	6	5	1	5	2	5	5	2	1	5	5	1	4	1	5	2	4	1	0	1	1	0	1	1	0	1
974	1	1	0	18	162	62	2	2	1	1	0	1	1	0	0	1	1	1	1	0	0	4	6	5	3	2	4	3	4	4	4	2	5	4	1	1	1	4	3	4	1	0	1	0	0	1	1	0	0
975	1	1	0	18	161	52	2	2	0	0	0	0	0	0	0	0	0	0	0	0	0	2	3	2	3	5	5	5	5	5	5	5	5	5	5	5	5	2	2	5	1	0	1	0	0	1	1	1	0
976	1	0	0	18	162	52	2	2	0	0	0	0	0	0	0	0	0	0	0	0	0	3	3	5	3	2	2	4	4	4	2	2	2	4	4	2	4	3	2	4	1	0	1	0	0	1	1	1	1
977	0	0	0	18	178	60	3	2	0	0	0	0	0	0	0	0	0	0	0	0	0	4	4	4	4	3	3	3	3	3	3	3	3	3	3	3	3	3	3	3	0	0	0	0	0	1	1	1	1
978	1	0	1	20	173	57	3	2	0	0	1	0	0	0	0	0	0	0	0	1	1	6	6	4	4	2	1	3	3	2	3	3	2	3	3	2	3	3	3	3	0	0	0	0	0	0	1	0	0
979	0	1	0	17	170	65	3	2	0	0	0	1	0	0	0	0	0	0	0	0	0	6	6	5	6	3	3	4	3	2	3	2	3	3	3	2	4	4	3	3	1	0	1	1	0	1	1	0	1
980	1	1	0	21	160	45	3	2	0	0	0	0	0	0	0	0	0	0	0	0	0	1	1	4	4	5	1	5	4	4	4	4	4	4	4	4	4	4	4	4	0	0	0	0	0	0	0	0	0
981	0	0	0	19	182	74	2	2	0	0	0	0	0	0	0	0	0	0	0	0	0	4	3	4	3	3	2	4	1	3	1	4	3	2	1	3	4	5	3	3	1	0	1	0	1	1	0	0	0
982	1	1	0	19	153	48	2	2	0	0	0	0	0	0	0	0	0	0	0	0	0	4	3	3	3	3	3	4	3	3	3	3	2	3	2	2	4	3	3	4	1	0	1	0	1	0	1	0	1
983	1	1	0	21	163	51	2	2	1	1	0	0	1	0	0	1	0	0	0	0	1	4	3	2	1	1	5	1	5	5	5	1	1	5	4	1	5	5	1	5	1	0	1	1	0	1	1	0	0
984	0	1	0	19	187	210	2	2	1	1	1	1	1	0	1	1	1	1	1	1	1	7	7	7	7	3	4	5	5	5	5	1	5	5	5	1	1	2	4	2	1	0	1	1	0	1	1	0	1
985	1	0	0	18	170	80	2	2	0	0	0	0	0	0	0	0	0	0	0	0	0	1	1	1	1	5	1	5	1	1	1	5	1	1	1	5	1	5	5	1	0	1	0	0	1	0	0	1	0
986	1	0	0	20	165	57	2	2	0	0	1	0	0	0	0	0	0	0	0	0	0	5	5	3	3	2	4	2	5	4	4	2	4	4	5	2	4	4	2	5	1	0	1	1	0	1	1	0	1
987	1	1	0	18	163	57	2	2	0	0	0	0	0	0	0	0	0	0	0	0	0	7	5	7	6	2	4	2	4	4	3	2	4	4	4	2	4	4	2	4	1	0	0	1	1	1	1	0	1
988	0	1	0	19	168	118	2	2	0	0	0	0	0	0	0	0	0	0	0	0	0	1	5	7	1	5	1	5	1	1	1	5	4	4	1	2	4	5	3	2	0	0	0	0	1	0	1	1	1
989	0	0	0	20	180	77	1	2	0	0	0	0	0	0	0	0	0	0	0	0	0	5	5	4	4	3	3	3	2	3	3	3	3	3	3	3	3	3	3	3	1	1	1	1	0	0	0	0	0
990	0	1	0	18	175	55	2	2	0	0	0	0	0	0	0	0	0	0	0	0	0	4	5	3	5	5	1	5	1	2	1	3	3	1	1	2	3	4	5	2	0	0	1	0	1	0	0	1	1
991	0	0	1	18	173	58	2	2	0	0	0	0	0	0	0	0	0	0	0	0	0	4	4	4	4	3	3	3	3	3	3	3	3	3	3	3	3	3	3	3	0	0	0	0	1	0	0	1	0
992	1	1	0	18	160	40	3	2	0	0	0	0	0	0	0	0	0	0	0	0	0	4	5	3	3	2	4	3	4	3	4	2	2	4	4	2	4	2	2	4	1	0	1	0	1	1	1	1	0
993	1	0	0	20	149	43	3	2	0	0	0	0	0	0	0	0	0	0	0	0	0	2	5	2	2	3	3	3	2	3	3	4	4	4	4	3	4	3	4	3	0	0	1	1	1	0	1	0	1
994	1	1	0	21	152	45	2	2	0	0	0	0	0	0	0	0	0	0	0	0	0	4	2	2	2	4	3	3	4	4	4	3	3	3	2	2	3	4	2	5	1	0	1	1	1	1	1	1	0
995	1	0	0	19	165	70	3	2	0	0	0	0	0	0	0	0	0	0	0	0	0	5	5	6	6	3	5	2	4	5	5	1	5	4	2	1	5	5	1	5	1	0	1	1	0	1	1	0	1
996	1	0	0	21	174	90	3	2	1	1	1	0	0	0	0	0	0	0	0	0	1	7	3	6	5	2	5	3	4	3	4	2	4	3	4	2	3	4	2	4	1	0	1	1	0	1	1	0	1
997	0	0	1	20	176	64	2	2	0	0	0	0	0	0	0	0	0	0	0	0	0	2	1	3	3	3	1	2	1	2	1	4	1	1	1	3	1	4	4	1	1	0	0	0	0	1	1	1	0
998	1	1	0	18	163	45	2	2	0	0	0	0	0	0	0	0	0	0	0	0	0	5	3	3	3	4	3	3	3	3	3	2	3	3	3	3	3	3	3	3	1	1	1	0	1	0	1	1	0
999	0	0	0	20	180	95	3	2	0	0	1	0	0	0	1	0	0	0	0	1	1	5	5	5	5	3	3	3	3	3	3	3	3	3	3	3	3	3	3	3	1	1	1	1	1	1	1	1	1
1000	0	0	0	20	183	75	2	2	0	0	0	0	0	0	0	0	0	0	0	0	0	7	7	7	7	5	1	5	1	1	1	5	1	1	1	5	1	5	5	1	0	1	0	0	0	0	0	1	0
1001	0	1	0	22	182	94	3	2	0	0	0	0	0	0	0	0	0	0	0	0	0	5	7	6	5	4	2	4	3	2	1	3	2	2	2	2	3	3	3	3	0	1	1	0	1	0	0	1	0
1002	0	0	0	21	184	95	2	2	0	0	1	0	0	0	1	0	0	0	0	0	1	5	5	5	5	4	4	4	3	3	3	4	3	3	4	3	3	4	3	4	0	1	0	1	0	1	0	1	1
1003	0	0	0	18	184	100	3	2	0	0	0	0	0	0	0	0	0	0	1	0	1	4	1	5	7	2	5	4	5	5	5	1	5	5	5	1	5	5	1	5	0	0	0	0	0	0	0	0	0
1004	1	0	0	21	160	70	3	2	0	0	0	0	0	0	0	0	0	0	0	0	0	4	4	6	5	4	3	4	4	2	2	3	1	2	2	2	4	4	3	4	1	0	0	0	1	1	0	1	1
1005	0	0	1	18	175	75	2	2	0	0	0	0	0	0	0	0	0	0	0	0	1	5	5	5	4	3	2	2	2	3	3	3	4	4	2	4	2	4	2	3	1	0	0	1	1	1	1	1	0
1006	1	0	0	21	165	65	2	2	0	0	0	0	0	0	0	0	0	0	0	0	0	2	1	1	4	3	4	4	1	4	3	5	4	2	1	4	3	5	4	3	0	1	0	0	1	0	0	1	0
1007	1	0	0	21	158	48	2	2	0	0	0	0	0	0	0	0	0	0	0	0	0	3	2	1	2	4	5	3	4	5	3	2	4	3	4	1	2	1	3	5	1	0	1	1	0	1	1	0	1
1008	1	0	0	19	160	60	2	2	0	0	0	0	0	0	0	0	0	0	0	0	0	5	2	3	2	2	4	2	4	4	5	1	5	2	4	1	5	4	2	4	1	0	1	0	1	1	1	0	0
1009	1	0	0	22	168	53	2	3	1	1	1	0	0	0	0	1	0	0	0	1	0	2	2	3	4	2	2	2	2	2	2	2	2	2	2	2	2	2	2	2	0	0	1	0	0	0	0	1	0
1010	1	1	0	18	160	72	2	2	0	0	1	0	0	0	0	0	0	0	0	0	0	3	6	4	4	2	4	3	4	4	4	2	4	5	4	2	3	3	2	5	1	0	1	1	0	1	1	0	1
1011	1	0	0	19	162	70	3	2	0	0	0	0	0	0	0	0	0	0	0	0	0	5	4	3	3	3	5	4	2	3	4	1	2	4	1	2	4	5	2	4	1	0	1	0	1	1	1	1	0
1012	0	0	0	19	152	64	2	1	0	0	0	0	0	0	0	0	0	0	0	0	0	5	3	6	5	3	3	3	2	4	3	2	3	3	2	3	3	4	2	4	1	1	1	1	1	1	1	1	0
1013	0	1	0	22	167	50	2	2	0	0	0	1	0	0	0	0	0	0	0	0	0	5	6	6	6	4	2	4	2	4	3	4	2	2	2	2	4	4	2	3	1	0	1	1	1	0	1	1	0
1014	1	1	0	18	168	98	2	2	0	0	0	0	0	0	0	0	0	0	0	0	0	2	1	2	2	4	1	5	1	1	1	3	1	1	1	4	1	3	4	2	0	0	0	1	0	1	1	0	1
1015	0	0	0	19	185	73	3	2	0	0	0	0	0	0	0	0	0	0	0	0	0	4	4	6	4	3	3	4	2	3	4	2	3	3	4	4	2	4	3	3	0	0	0	0	0	1	0	1	1
1016	0	1	0	18	172	75	2	2	0	0	0	0	0	0	0	0	0	0	0	0	0	2	2	4	4	4	5	3	5	5	4	2	4	5	3	1	5	5	3	4	1	0	0	0	0	0	1	1	0
1017	1	0	0	19	167	55	2	2	0	0	0	0	0	0	0	0	0	0	0	0	0	3	3	3	4	4	2	4	2	3	2	4	1	3	2	2	2	3	3	3	0	0	1	0	1	0	0	1	1
1018	0	1	0	20	180	68	3	2	0	1	1	0	0	0	0	0	0	0	0	0	0	4	4	4	6	4	3	2	4	3	3	3	4	3	3	2	4	4	2	2	1	0	1	0	0	0	0	1	1
1019	1	0	0	21	164	55	3	2	0	0	0	0	0	0	0	0	0	0	0	0	0	1	4	5	6	3	3	3	3	3	3	3	3	3	2	3	3	3	3	3	1	0	1	0	1	1	1	1	0
1020	1	0	0	20	163	70	2	2	0	0	0	1	0	0	0	0	0	0	0	0	1	2	2	7	6	1	4	2	4	2	2	3	3	3	1	1	4	5	2	4	1	0	0	0	1	1	1	1	0
1021	1	0	0	20	165	57	3	2	0	0	0	0	0	0	1	0	0	0	0	1	0	3	3	4	3	2	4	2	2	4	2	3	4	4	4	2	4	4	3	4	1	0	1	1	0	1	0	0	1
1022	1	1	0	19	160	45	2	2	0	0	0	1	0	0	0	0	1	1	0	0	0	5	2	4	4	4	2	4	4	4	3	2	4	3	2	3	3	4	3	3	1	0	1	1	0	1	1	0	1
1023	0	0	0	18	185	60	3	2	0	1	0	0	0	0	0	0	1	0	1	0	0	4	4	2	3	4	2	3	4	4	4	3	3	4	5	2	4	4	3	5	1	0	1	0	0	1	1	1	0
1024	0	1	0	18	166	59	2	2	0	0	0	0	0	0	0	0	0	0	0	0	0	5	5	3	5	4	3	4	2	2	2	3	3	2	2	3	2	3	4	3	1	0	1	1	1	0	1	0	1
1025	0	0	0	18	178	60	2	2	0	0	0	0	0	0	0	0	0	0	0	0	0	4	4	2	3	5	1	5	1	1	1	5	1	1	1	3	4	5	5	4	1	0	1	0	1	1	0	0	0
1026	1	0	0	20	155	49	3	2	0	0	0	0	0	0	0	0	0	0	0	0	0	5	5	5	5	3	3	3	3	3	3	3	2	2	2	3	2	3	3	2	0	0	0	0	1	0	0	1	0
1027	1	0	0	26	163	49	3	3	0	0	0	0	0	0	0	0	0	0	0	0	0	4	4	4	4	3	3	3	3	3	3	3	3	3	3	3	3	3	3	3	1	1	1	0	1	1	1	0	0
1028	0	1	0	18	165	46	2	2	0	0	0	0	0	0	0	0	0	0	0	0	0	7	7	7	7	5	1	5	1	1	1	3	1	1	1	1	1	5	5	5	1	1	1	1	0	1	0	0	0
1029	1	0	0	22	170	63	3	2	1	0	0	1	0	0	0	0	0	0	0	0	1	2	5	7	6	2	5	4	5	4	5	1	2	2	4	1	4	4	2	4	1	0	1	1	0	1	0	0	1
1030	1	0	0	20	153	100	3	2	0	0	0	1	0	0	0	0	0	0	0	0	0	1	1	3	3	5	5	5	5	1	1	1	1	1	4	1	1	5	4	5	1	0	1	1	0	1	1	0	1
1031	1	1	4	19	166	66	1	2	0	1	1	1	1	0	1	0	0	0	0	1	1	6	4	2	3	4	5	4	3	2	1	2	3	4	5	4	3	2	1	4	0	1	0	1	0	1	0	1	0
1032	1	0	0	26	167	60	2	3	0	0	0	0	0	0	0	0	0	0	0	0	0	1	1	1	1	2	5	3	4	2	2	2	3	2	1	2	3	5	2	3	1	0	1	0	1	1	1	1	1
1033	0	1	0	18	176	80	2	2	0	0	0	0	0	0	0	0	0	0	0	0	0	3	6	4	4	3	3	3	3	3	3	3	3	3	3	3	3	3	3	3	1	0	0	0	1	0	1	1	0
1034	1	0	0	25	160	53	2	3	0	0	1	0	0	0	0	0	0	0	0	1	0	3	5	3	3	4	2	4	2	2	2	4	2	2	2	2	2	4	4	2	0	0	1	0	1	1	1	1	0
1035	1	1	0	20	173	56	3	2	0	0	0	0	0	0	0	0	0	0	0	0	0	4	5	6	5	3	4	3	4	4	4	2	4	4	4	2	4	4	2	4	1	0	1	1	0	1	1	0	0
1036	1	1	0	21	161	48	2	2	1	0	1	1	0	0	0	0	0	0	0	0	0	4	4	4	4	3	3	3	3	3	3	3	3	3	3	3	3	3	3	3	1	0	1	1	0	1	1	0	1
1037	1	0	0	25	163	50	3	3	0	0	1	0	0	0	1	0	0	0	0	1	1	4	4	4	5	3	3	3	3	3	3	3	3	3	3	3	3	3	3	3	1	0	1	1	1	1	1	1	1
1038	1	0	0	24	168	62	2	3	0	0	0	0	0	0	0	0	0	0	0	0	0	4	4	4	4	3	3	3	3	3	3	3	3	3	3	3	3	3	3	3	0	1	0	0	1	0	0	1	1
1039	0	0	0	24	176	69	3	3	0	0	0	0	0	0	0	0	0	0	0	0	0	5	4	4	4	3	2	4	3	3	3	1	3	3	3	1	3	1	1	5	1	0	1	0	0	1	1	0	1
1040	1	0	0	25	160	50	2	3	0	0	1	0	0	0	0	0	0	0	0	0	0	6	6	6	6	4	4	4	4	4	4	4	4	4	4	4	4	4	3	3	0	0	0	0	1	0	0	0	0
1041	1	1	0	25	167	55	2	3	0	0	0	1	0	0	0	0	0	0	0	0	0	5	3	3	3	4	3	4	2	2	2	3	2	2	3	3	3	3	3	3	1	0	1	1	1	1	0	1	1
1042	1	0	0	27	158	54	2	3	0	0	0	0	0	0	0	0	0	0	0	0	0	5	4	4	4	3	3	3	3	3	3	3	3	3	3	3	3	3	3	3	1	1	1	1	1	1	1	1	1
1043	0	0	0	26	182	70	3	3	0	0	0	0	0	0	0	0	0	0	0	0	0	1	2	3	3	2	2	2	2	2	2	2	2	2	2	2	2	2	2	2	0	0	0	0	0	0	1	1	1
1044	1	0	0	19	163	56	3	2	0	1	0	0	0	0	0	0	0	0	0	0	0	4	2	6	6	4	4	4	2	2	2	2	3	4	2	2	2	3	1	2	0	1	1	1	0	1	1	0	0
1045	1	0	0	24	165	55	3	3	1	1	0	1	0	0	0	0	0	1	0	0	0	2	3	4	5	1	1	3	1	5	1	5	5	5	1	3	1	5	1	1	1	0	1	0	1	0	0	1	0
1046	0	1	0	18	173	51	2	2	0	0	0	0	0	0	0	0	0	0	0	0	0	3	3	3	3	1	1	1	1	1	1	1	1	1	1	1	1	1	1	1	1	0	1	1	0	1	1	0	1
1047	0	1	0	23	178	70	2	3	0	0	0	0	0	0	0	0	0	0	0	0	0	6	6	6	6	5	1	1	1	3	2	1	1	1	1	1	1	1	1	1	1	1	1	1	1	1	0	1	1
1048	1	0	0	23	165	60	2	3	0	0	0	0	0	0	0	0	0	0	0	0	0	4	4	4	4	3	3	3	3	3	3	3	3	3	3	3	3	3	3	3	0	0	1	0	1	0	0	0	1
1049	0	1	0	22	169	74	2	2	0	0	0	0	0	0	0	0	0	0	0	0	0	4	4	5	4	2	4	2	4	4	4	2	4	4	3	2	4	4	2	4	1	0	1	0	0	1	1	0	1
1050	1	0	0	19	173	55	3	2	0	0	0	1	0	0	0	0	0	0	0	0	0	1	1	1	1	5	1	5	1	1	1	5	1	1	1	1	1	5	5	1	0	1	1	0	1	0	0	1	0
1051	0	0	0	18	184	76	3	2	0	0	0	0	0	0	0	0	0	0	0	0	0	5	5	5	5	4	4	4	2	4	4	4	4	4	4	4	4	4	4	4	1	1	1	1	1	1	1	1	1
1052	0	0	0	20	184	78	3	2	0	0	0	0	0	0	0	0	0	0	0	0	0	5	5	5	6	4	4	4	3	3	4	4	5	4	4	5	5	4	3	4	0	0	0	0	1	1	0	0	0
1053	1	0	0	18	161	48	2	2	0	0	0	0	0	0	0	0	0	0	0	0	0	4	4	4	1	3	3	3	1	2	2	2	2	2	2	3	3	3	3	3	0	0	1	0	1	1	1	1	0
1054	0	0	0	19	178	70	3	2	0	1	0	0	0	0	0	0	0	0	1	0	0	4	4	4	4	4	4	4	4	4	4	3	2	2	2	2	4	4	3	3	0	0	1	0	1	1	1	1	0
1055	0	0	0	19	182	90	2	2	1	0	1	1	0	0	1	1	0	0	0	1	1	4	4	4	4	3	3	3	3	3	3	3	3	3	3	3	3	3	3	3	1	1	0	1	1	1	0	1	0
1056	1	1	0	19	162	60	2	2	1	0	1	0	1	0	1	1	1	0	0	0	1	6	6	6	6	2	4	2	3	3	3	2	2	4	4	2	4	4	4	3	0	1	1	0	1	0	0	0	0
1057	0	1	4	35	263	180	3	2	1	1	1	1	1	1	1	1	1	1	1	1	1	1	1	1	1	1	1	1	1	1	1	1	1	1	1	1	1	1	1	1	0	0	0	0	0	0	0	0	0
1058	1	1	0	19	160	49	2	2	0	1	0	0	0	0	0	0	0	0	0	0	0	4	4	4	4	5	1	5	1	1	1	5	1	5	1	5	1	5	5	1	0	1	0	0	1	0	0	1	0
1059	0	1	0	20	175	75	2	2	0	0	0	0	0	0	0	0	0	0	0	0	0	2	2	2	2	3	3	3	3	3	3	3	3	3	3	3	3	3	3	3	1	1	1	1	1	1	0	1	1
1060	0	0	1	21	178	140	3	2	1	1	1	1	1	1	1	1	1	1	1	1	1	7	7	7	7	5	5	5	5	5	5	5	5	5	5	5	5	5	5	5	1	1	1	1	1	1	1	1	1
1061	1	0	0	21	166	65	2	2	0	0	0	0	0	0	0	0	0	0	0	0	0	3	3	6	6	5	2	4	2	2	2	4	2	2	2	2	2	4	4	4	0	0	1	0	1	0	0	1	0
1062	1	0	0	19	168	70	2	2	0	0	0	1	0	0	0	1	0	0	1	0	1	1	1	1	1	1	1	1	1	1	1	1	1	1	1	1	1	1	1	1	0	0	0	0	0	0	0	0	0
1063	1	0	0	19	162	46	3	2	0	0	0	0	0	0	0	0	0	0	0	0	0	5	3	3	2	2	2	4	1	1	1	4	1	1	2	3	4	5	3	3	1	1	0	0	1	0	0	1	0
1064	1	0	0	19	170	53	2	2	0	0	0	0	0	0	0	0	0	0	0	0	0	3	4	2	3	5	3	5	1	1	1	3	1	2	1	3	1	5	5	3	0	1	0	0	1	0	0	1	0
1065	1	0	0	19	168	55	2	2	0	0	0	0	0	0	0	0	0	0	0	0	0	4	3	3	3	3	3	3	3	3	2	3	3	3	3	1	4	3	2	4	1	0	1	0	1	1	0	1	0
1066	0	0	0	20	180	62	2	2	0	0	0	1	0	0	0	0	0	0	0	0	0	5	1	4	5	3	3	3	3	3	3	2	2	3	3	2	3	3	3	3	1	0	1	1	0	1	1	0	1
1067	0	0	0	20	180	80	2	2	0	0	0	0	0	0	0	0	0	0	0	0	0	4	1	4	7	5	5	5	1	1	1	5	1	1	1	1	1	5	1	5	0	0	0	0	1	0	0	0	0
1068	1	1	0	20	168	126	2	2	0	0	0	0	0	0	0	0	0	0	0	0	0	6	6	3	6	3	2	4	3	3	2	2	2	2	2	1	2	3	3	3	1	0	1	0	1	1	0	1	1
1069	1	1	0	19	170	71	2	2	0	0	0	0	0	0	0	0	0	0	0	0	0	2	4	3	4	1	5	1	3	4	4	1	4	5	5	1	4	4	1	4	1	0	1	1	1	1	0	1	0
1070	1	0	0	19	170	50	1	2	0	0	0	0	0	0	0	0	0	0	0	0	0	7	7	7	7	3	3	3	3	3	3	3	3	3	3	3	3	3	3	3	0	0	0	0	0	0	0	0	0
1071	1	0	0	20	168	55	2	2	0	0	1	0	0	0	1	0	0	0	0	1	1	3	4	4	4	3	3	3	2	2	2	4	2	3	3	3	3	2	3	3	0	0	1	1	0	0	1	1	0
1072	1	0	0	19	163	52	2	2	0	0	0	1	0	0	0	0	0	0	0	0	0	3	3	3	5	2	2	2	2	4	2	2	4	2	2	2	4	4	4	4	0	0	0	0	1	0	0	0	0
1073	0	1	4	19	170	60	3	2	0	0	0	0	0	0	0	0	0	0	0	0	0	4	4	4	4	3	3	3	3	3	3	3	3	3	3	3	3	3	3	3	0	0	0	0	0	0	0	0	0
1074	0	1	0	19	185	190	2	2	0	0	0	0	0	0	0	0	0	0	0	0	0	1	3	5	3	5	3	3	3	3	3	3	3	3	3	2	5	5	5	5	1	0	1	1	0	1	1	0	1
1075	1	0	0	19	160	55	3	2	0	0	0	1	0	0	0	0	0	0	0	0	0	6	5	3	3	4	5	2	4	4	2	2	4	4	1	1	5	4	3	5	1	0	1	1	0	1	0	0	1
1076	1	1	0	20	162	55	3	2	0	0	0	0	0	0	0	0	0	0	0	0	0	4	4	4	4	3	3	3	3	3	3	3	3	3	3	3	3	3	3	3	1	1	1	1	1	1	1	1	1
1077	1	1	0	19	165	60	3	2	0	0	0	0	0	0	0	0	0	0	0	0	0	4	2	3	3	3	4	3	4	4	4	2	4	4	3	1	4	5	2	4	1	0	1	0	0	1	1	0	1
1078	1	0	0	20	170	110	2	2	0	0	0	0	0	0	0	0	0	0	0	0	0	5	2	3	3	3	4	3	4	4	4	2	3	4	4	2	4	5	3	3	1	0	1	1	0	1	1	0	1
1079	1	0	0	19	173	65	2	2	0	0	1	1	1	0	1	1	0	1	0	1	1	5	5	5	5	4	4	4	3	3	3	3	3	4	4	4	4	4	4	4	1	1	1	1	0	1	0	1	1
1080	1	0	0	22	177	65	2	3	0	0	0	0	0	0	0	0	0	0	0	0	0	1	1	1	1	5	1	5	1	1	1	5	5	5	5	5	5	5	5	5	0	1	1	0	0	0	0	0	0
1081	1	0	0	19	161	70	2	2	0	0	1	0	0	0	1	0	0	0	0	1	0	6	2	3	3	3	3	3	3	3	3	3	3	3	3	3	3	3	3	3	1	1	1	1	0	1	0	1	1
1082	1	1	0	20	170	62	2	2	0	0	0	0	0	0	0	0	0	0	0	0	0	4	3	3	3	3	2	3	3	3	3	3	3	3	3	3	3	3	3	3	0	0	0	0	0	0	0	0	0
1083	1	0	0	19	171	63	2	2	0	0	0	1	0	0	0	0	0	0	0	0	1	4	4	2	4	4	3	4	1	3	2	2	3	3	2	3	3	3	3	3	1	0	1	1	0	1	1	0	1
1084	1	1	0	19	165	55	3	2	0	0	0	0	0	0	0	0	1	0	0	0	0	3	2	5	2	2	4	2	4	4	4	4	4	4	4	2	3	5	2	4	1	0	1	1	0	1	1	0	1
1085	1	0	0	20	173	60	3	1	0	0	0	0	0	0	0	0	0	0	0	0	0	1	1	1	1	5	1	5	1	1	1	5	1	1	1	5	1	5	5	1	0	1	0	0	1	0	0	1	0
1086	1	1	0	19	172	53	2	2	0	0	0	0	0	0	0	0	0	1	0	0	0	2	1	5	7	4	1	4	1	1	2	4	1	2	1	3	1	4	4	1	0	1	0	0	1	0	1	1	0
1087	1	0	0	20	168	60	2	2	0	0	0	0	0	0	0	0	0	0	0	0	0	4	2	3	3	4	4	4	5	5	5	2	4	5	2	3	4	5	2	4	1	0	1	1	0	1	1	0	1
1088	1	1	0	18	161	58	2	2	0	1	0	1	0	0	0	0	0	0	0	0	0	6	5	5	5	1	5	1	5	5	5	1	5	5	5	1	5	3	3	4	1	0	1	1	0	1	1	0	1
1089	1	0	0	19	163	60	2	2	0	0	0	0	0	0	0	0	0	0	0	0	0	1	1	1	1	5	1	5	1	1	1	4	1	1	1	3	1	1	1	1	0	1	0	0	0	0	0	1	0
1090	1	0	0	20	162	59	3	2	1	0	0	1	0	0	0	0	0	0	0	0	0	2	5	3	3	2	4	2	4	2	4	2	2	4	4	2	4	4	2	4	1	1	1	0	1	1	1	1	1
1091	1	1	0	19	169	74	3	2	0	0	0	0	0	0	0	0	0	0	0	0	0	4	4	4	4	4	2	2	4	3	4	2	3	4	2	3	3	3	3	3	1	1	1	0	1	0	1	1	1
1092	1	0	0	19	165	50	2	2	1	1	1	1	0	0	1	0	0	1	0	1	1	5	2	5	5	3	3	3	2	3	2	2	4	4	4	4	4	4	4	4	0	0	0	0	0	0	0	1	1
1093	1	0	1	20	165	60	3	2	1	1	1	1	1	1	1	1	1	1	1	1	1	5	5	5	5	4	4	4	4	4	4	4	4	4	4	4	4	4	4	4	0	0	0	0	0	0	0	0	0
1094	1	0	0	19	158	110	3	2	0	0	0	0	0	0	0	0	0	0	0	0	0	1	1	4	4	5	2	5	3	2	3	3	3	2	1	1	3	2	4	2	1	0	1	1	0	1	1	0	1
1095	1	1	0	21	162	49	2	2	0	1	1	1	1	0	0	1	0	1	0	1	1	4	5	5	5	2	3	5	3	3	3	3	2	3	4	3	3	3	4	3	1	0	0	1	0	1	1	1	0
1096	1	0	0	20	175	160	3	2	1	1	0	1	0	0	0	0	0	0	0	0	0	3	4	3	3	2	2	4	3	3	2	3	4	4	4	2	2	2	2	2	1	1	1	0	1	1	0	1	1
1097	1	1	0	18	161	54	3	2	0	0	0	0	0	0	0	0	0	0	0	1	0	4	4	4	4	3	3	3	3	3	3	3	3	3	3	3	3	3	3	3	1	0	1	1	0	1	1	1	0
1098	1	1	0	19	170	52	2	2	0	0	0	0	0	0	0	0	0	1	0	0	0	4	5	2	3	4	4	3	3	3	3	2	3	4	4	2	3	4	3	3	1	0	1	1	0	1	1	1	0
1099	0	1	0	20	175	68	2	2	0	0	0	0	0	0	0	0	0	0	0	0	0	5	4	2	2	4	2	4	1	3	2	3	2	2	3	3	3	4	4	3	1	0	1	0	1	1	0	1	0
1100	1	1	0	21	163	55	2	2	0	0	0	1	0	0	0	0	0	0	0	0	0	3	3	3	2	2	1	4	3	3	1	5	2	2	2	3	3	3	3	3	1	0	1	0	1	1	1	1	1
1101	1	1	1	20	165	54	2	2	0	0	0	0	0	0	0	0	0	0	0	0	0	2	2	4	3	2	3	2	3	3	2	3	2	2	3	3	3	3	3	3	0	1	0	0	0	0	0	0	0
1102	1	1	0	20	163	60	3	2	0	1	1	1	1	1	1	1	1	1	1	1	1	7	4	6	7	2	5	5	5	5	5	1	5	5	5	1	2	1	2	5	1	0	1	1	1	1	1	0	1
1103	1	0	0	18	162	45	3	2	0	0	0	0	0	0	0	0	0	0	0	0	0	3	5	3	6	5	1	5	3	1	1	4	1	1	1	4	1	5	3	4	1	0	0	0	1	1	1	1	0
1104	1	1	0	20	158	43	2	2	0	0	0	0	0	0	0	0	0	0	0	0	0	3	3	3	3	2	1	1	1	1	1	1	1	1	1	1	1	1	1	1	1	0	1	1	0	1	1	0	1
1105	1	1	0	20	160	100	2	2	0	0	0	0	0	0	0	0	0	0	0	0	0	5	4	4	4	3	3	3	3	3	3	3	3	3	3	3	3	3	3	3	0	0	0	0	1	0	1	1	1
1106	0	0	0	20	180	69	2	2	0	0	0	0	0	0	0	0	0	0	0	0	0	6	3	4	5	5	2	4	2	1	2	4	3	2	3	1	4	4	4	3	0	0	0	0	1	0	0	0	0
1107	1	0	0	18	169	55	1	2	0	0	0	0	0	0	0	0	0	0	0	0	0	7	7	7	7	5	5	5	5	5	5	5	5	5	5	5	5	5	5	1	0	0	0	0	0	0	0	0	0
1108	1	0	0	19	169	62	2	2	0	0	0	0	0	0	0	0	0	0	0	0	0	1	2	2	5	5	1	5	1	1	1	5	1	1	1	5	1	2	5	1	0	0	1	0	0	1	0	1	0
1109	0	0	0	22	178	65	2	2	0	0	0	0	0	0	0	0	0	0	0	0	0	1	7	4	7	5	1	5	1	1	1	1	1	1	1	1	1	1	1	1	1	1	1	1	1	0	1	1	1
1110	1	0	0	19	168	66	2	2	0	0	0	0	0	0	0	0	0	0	0	0	1	4	2	4	4	3	3	3	4	3	3	3	3	3	3	3	3	3	3	3	1	1	1	1	1	1	0	1	0
1111	1	0	0	19	170	68	2	2	0	0	1	0	0	0	0	0	0	1	0	0	0	6	4	4	4	1	5	1	5	5	5	1	1	5	5	1	5	1	1	5	0	0	0	0	1	0	1	0	0
1112	1	0	0	19	172	61	2	2	0	0	0	0	0	0	0	0	0	0	0	0	0	6	3	6	4	1	4	4	1	3	3	3	3	4	4	2	4	4	2	2	1	1	1	1	1	1	1	1	0
1113	1	1	0	22	168	50	1	2	0	0	0	0	0	0	0	0	0	0	0	0	0	5	2	7	7	4	1	5	3	3	3	5	3	4	3	2	3	4	1	4	1	1	1	0	1	1	1	1	0
1114	1	1	0	23	163	50	2	2	0	0	0	0	0	0	0	0	0	0	0	0	0	4	4	4	4	3	3	3	3	3	3	3	3	3	3	3	3	3	3	3	0	0	0	0	0	0	0	0	0
1115	0	1	0	19	180	78	3	2	0	0	0	0	0	0	0	0	0	0	0	0	0	4	4	4	4	3	3	3	3	3	3	3	3	3	3	3	3	3	3	3	0	0	0	0	0	0	0	0	0
1116	0	1	0	19	172	60	3	2	0	0	0	0	0	0	0	0	0	0	0	0	0	4	4	4	4	2	4	2	4	2	4	2	4	2	4	2	4	2	4	2	0	0	1	1	0	0	1	1	0
1117	0	1	0	20	180	50	2	2	0	0	0	1	0	0	0	0	0	0	0	0	0	2	5	3	3	5	1	5	1	1	1	1	1	1	1	1	1	1	1	1	1	1	1	1	1	1	1	1	0
1118	1	0	0	19	164	60	3	2	0	0	0	0	0	0	0	0	0	0	0	0	0	3	4	5	4	3	3	4	3	3	3	4	4	4	3	4	3	4	3	4	1	1	1	1	0	1	1	1	1
1119	0	0	0	20	180	62	2	2	0	0	0	0	0	0	0	0	0	0	0	0	0	1	1	1	1	1	1	1	1	1	1	1	1	1	1	1	1	1	1	1	0	1	0	0	1	0	0	1	0
1120	1	0	0	19	175	65	3	2	0	0	0	0	0	0	0	0	0	0	0	0	0	4	6	5	4	4	3	3	3	2	3	3	3	3	4	2	3	3	2	4	1	0	0	0	1	0	1	0	0
1121	1	1	0	19	158	82	2	2	0	0	0	0	0	0	0	1	0	0	0	0	0	6	7	7	7	3	3	3	3	3	3	3	3	3	3	3	3	3	3	3	1	1	1	1	1	1	1	1	1
1122	0	1	1	22	181	75	2	2	0	0	0	1	0	0	1	1	0	0	0	1	0	5	5	5	5	3	2	3	2	2	1	1	3	3	3	3	3	3	3	3	1	0	1	1	0	1	1	0	1
1123	1	1	0	18	170	58	3	2	0	0	0	0	0	0	0	0	0	0	0	0	0	1	7	7	7	5	5	5	5	5	5	5	5	5	5	5	5	5	5	5	1	0	1	0	0	0	1	1	1
1124	1	1	0	18	161	54	2	2	0	0	1	0	0	0	1	0	0	0	0	1	1	4	4	4	4	5	3	4	3	4	3	4	3	4	3	4	3	2	2	3	0	1	0	0	0	0	1	0	0
1125	1	0	0	19	170	60	3	2	1	1	0	1	0	0	0	0	0	1	0	0	0	3	3	3	1	4	4	3	4	4	2	4	3	3	4	1	3	2	3	4	1	0	1	1	0	1	1	0	1
1126	1	0	0	19	173	68	2	2	0	0	1	0	0	0	1	0	0	0	0	0	1	7	7	7	7	1	5	3	3	3	3	3	3	3	3	3	3	3	3	3	1	0	1	0	0	1	1	0	0
1127	1	1	0	18	160	60	2	2	0	0	0	0	0	0	0	0	0	0	0	0	0	2	2	3	4	3	3	3	3	3	3	3	3	3	3	3	3	3	3	3	1	0	1	0	1	1	1	0	0
1128	1	0	0	19	172	59	2	2	0	0	1	0	0	0	1	0	0	0	0	0	0	6	6	5	5	3	3	3	3	3	2	2	3	2	2	2	2	3	2	2	1	0	0	0	0	0	0	1	0
1129	1	1	0	20	172	59	2	2	0	0	0	0	0	0	0	0	0	0	0	0	0	4	4	4	4	3	3	3	3	3	3	3	3	3	3	3	3	3	3	3	1	1	1	0	1	0	0	1	0
1130	1	1	0	20	157	45	2	2	0	0	0	0	0	0	0	0	0	0	0	0	0	1	1	1	1	3	3	3	3	3	3	3	3	3	3	3	3	3	3	3	1	1	1	0	1	0	0	1	1
1131	1	1	0	20	160	58	3	2	1	1	0	0	0	0	0	0	0	0	0	0	0	3	3	3	3	2	3	2	3	3	3	2	4	3	3	2	3	2	3	3	1	0	1	0	1	1	0	1	1
1132	1	0	0	19	165	49	2	2	1	0	0	0	0	0	0	0	0	0	0	0	0	5	2	4	4	2	2	3	3	3	3	3	3	3	3	3	3	3	3	3	1	0	1	1	1	1	1	1	1
1133	1	0	0	19	168	65	3	2	1	1	0	1	0	0	0	0	0	1	0	0	0	7	7	5	7	2	5	1	5	5	5	2	5	5	4	2	5	3	1	4	1	0	1	0	0	1	1	0	1
1134	1	0	0	20	170	60	2	2	0	0	0	0	0	0	0	0	0	0	0	0	0	6	5	5	5	4	4	3	3	2	3	2	3	3	2	2	3	4	2	4	1	1	1	0	1	0	1	1	0
1135	1	0	0	19	156	48	2	2	0	0	0	0	0	0	0	0	0	0	0	0	0	7	7	7	7	4	4	4	4	4	4	4	4	4	4	4	4	4	4	4	1	0	1	1	0	1	1	1	0
1136	1	0	0	19	163	55	3	2	0	0	0	0	0	0	0	0	0	0	0	0	0	1	1	2	2	4	1	5	1	1	1	4	2	1	3	3	2	4	4	3	1	0	1	0	1	1	0	0	0
1137	1	1	0	20	162	52	2	2	0	0	0	0	0	0	0	0	0	0	0	0	0	3	2	5	6	1	5	3	4	4	4	4	4	4	4	2	3	3	3	3	1	0	1	0	0	0	1	0	0
1138	1	0	0	19	168	55	2	2	0	0	0	0	0	0	0	0	0	0	0	0	0	3	4	3	2	2	2	2	4	2	2	4	2	1	1	1	2	4	1	2	1	1	1	0	0	1	0	1	1
1139	0	0	3	24	187	170	3	3	0	0	0	0	0	0	0	0	0	0	0	0	0	4	4	4	4	3	3	3	3	3	3	3	3	3	3	3	3	3	3	3	0	1	0	0	1	0	0	1	0
1140	0	0	0	18	170	120	3	2	0	0	0	0	0	0	0	0	0	0	0	0	0	4	4	4	4	3	3	3	3	3	3	3	3	3	3	3	3	3	3	3	1	1	1	1	1	1	1	1	1
1141	1	0	0	20	168	60	2	2	0	0	0	0	0	0	0	0	0	0	0	0	0	4	4	3	3	1	4	3	2	4	3	2	1	2	4	2	4	5	3	4	0	1	0	0	1	0	0	1	0
1142	0	0	0	19	185	95	2	2	0	0	0	0	0	0	0	0	0	0	0	0	0	1	1	1	1	1	1	1	1	1	1	1	1	1	1	1	1	1	1	1	1	1	1	1	1	1	1	1	0
1143	1	0	0	20	165	45	2	2	0	0	1	0	0	0	0	1	0	0	0	1	0	4	2	4	5	3	3	3	3	3	3	3	3	3	3	3	3	3	3	3	1	0	1	1	0	0	1	1	0
1144	1	0	0	19	162	53	2	2	0	0	0	1	0	0	0	0	0	0	0	0	0	4	3	2	2	2	4	2	4	3	2	2	4	2	4	2	3	5	3	4	1	0	1	1	1	1	1	1	1
1145	1	1	0	19	172	60	2	2	0	0	0	0	0	0	0	0	0	0	0	0	0	1	1	1	1	1	1	1	1	1	1	1	1	1	1	1	1	1	1	1	0	0	0	0	0	0	0	0	0
1146	0	1	0	20	185	64	2	2	0	0	0	0	0	0	0	0	0	0	0	0	0	1	2	2	7	5	1	5	1	1	1	5	1	1	1	3	1	5	5	3	0	1	1	0	1	0	0	1	0
1147	1	0	0	20	168	106	2	2	0	0	0	0	0	0	0	0	0	0	0	0	0	5	3	6	5	3	3	2	4	4	3	2	3	2	2	3	3	4	3	3	1	0	1	0	1	1	0	1	0
1148	1	1	0	19	161	46	3	2	1	0	0	0	0	0	0	0	0	0	0	0	0	5	5	5	5	3	3	3	3	3	3	3	3	3	3	3	3	3	3	3	0	0	0	0	0	0	0	0	0
1149	1	0	0	19	161	56	3	2	0	0	1	0	0	0	0	0	0	0	0	0	0	3	3	2	4	2	3	2	4	3	4	2	4	4	4	3	4	4	2	3	1	0	1	0	1	1	1	0	1
1150	1	1	0	19	165	55	2	2	0	0	0	0	0	0	0	0	0	0	0	0	0	3	2	1	1	5	2	5	2	2	2	2	2	2	2	2	2	5	4	4	0	0	1	1	0	0	0	1	1
1151	1	0	0	19	158	92	3	2	0	1	0	1	0	0	1	0	0	0	0	1	1	2	4	4	4	2	2	2	3	3	1	2	2	2	2	2	4	4	3	4	1	0	1	0	1	1	1	1	1
1152	1	0	0	19	159	54	2	2	0	0	0	0	0	0	0	0	0	0	0	0	0	3	2	2	2	4	2	4	3	3	3	3	3	3	3	3	3	3	3	3	1	0	1	1	0	1	1	0	1
1153	1	1	0	18	165	115	3	2	0	0	0	0	0	0	0	0	0	0	0	0	0	4	4	4	4	3	3	3	3	3	3	3	3	3	3	3	3	3	3	3	0	0	0	0	1	0	0	0	0
1154	1	1	0	18	163	47	2	2	0	0	0	0	0	0	0	0	0	0	0	0	0	1	1	1	1	5	1	5	1	1	1	5	1	1	1	1	1	5	5	3	0	1	0	0	1	0	0	0	0
1155	1	0	0	20	170	55	2	2	0	0	1	0	0	0	1	0	0	0	0	1	1	4	4	4	4	3	3	3	3	3	3	3	3	3	3	3	3	3	3	3	0	0	0	0	0	0	0	0	0
1156	1	0	0	18	173	70	3	2	0	0	0	0	0	0	0	0	0	0	0	0	0	1	1	1	1	1	1	1	1	1	1	1	1	1	1	1	1	1	1	1	1	1	1	1	1	1	1	1	1
1157	1	0	0	20	164	42	2	2	0	0	0	1	1	0	0	0	0	0	0	0	0	4	7	2	5	4	2	5	1	1	1	1	1	1	3	1	5	5	5	3	1	0	1	1	0	1	1	0	1
[truncated: 22 more columns]
